# Supplementary material for: Genetic structure of Miscanthus sinensis and Miscanthus sacchariflorus in Japan indicates a gradient of bidirectional but asymmetric introgression
Source: J Exp Bot. 2015 Jan 24;66(14):4213–25. doi: 10.1093/jxb/eru511 (PMC4493777; doi:10.1093/jxb/eru511)
Supplement: Supplementary Data [file supp_eru511_jexbot135939_file002.xlsx]

## Sheet: IndividualsData
				Collection and study data						Structure results, K=8										Plastid microsatellite alleles, expressed in amplicon size (nucleotides)												Flow cytometry
Order in barchart	Individual	Accession	Alt ID	Latitude	Longitude	Prefecture (Japan)	Collection type	Species based on morphology	Study	Korea, N China	Yangtze-Qinling	Central Japan	North Japan	SE China	South Japan	Msa	Sichuan	DAPC group	Included in sPCA?	Sac-17	Sac-26	Sac-10	Sac-13	Sac-2	Sac-3	Mcp-10	Mcp-16	Mcp-2	Mcp-5	plastid haplotype ID (letter)	plastid haplotype ID (number)	DNA content (pg/2C)	Ploidy
520	DK96-004	DK96-004		42.1	140.567	Hokkaido	seed	M. sinensis	Japan dense-sampling	0.0032	0	0.118	0.8496	0.0032	0.015	0.0088	0.0022	4	yes	251	194	294	306	270	287	215	226	227	249	C	6
580	DK96-005	DK96-005		41.9667	140.683	Hokkaido	seed	M. sinensis	Japan dense-sampling	0	0	0.0514	0.9402	0	0.0004	0.0072	0.0006	4	yes	251	194	294	306	270	287	215	226	227	249	C	6
741	DK96-007	DK96-007		42.8167	141.65	Hokkaido	seed	M. sinensis	Japan dense-sampling	0.0028	0.0134	0.0126	0.9616	0.001	0.0014	0.0042	0.003	4	yes	251	194	294	306	270	287	215	226	227	249	C	6
812	DK96-010	DK96-010		43.9333	141.65	Hokkaido	seed	M. sinensis	Japan dense-sampling	0.041	0.0012	0.0032	0.9522	0.0006	0.0014	0.0008	0	4	yes	251	194	294	306	270	287	215	226	227	249	C	6
569	DK96-011	DK96-011		42.9667	140.5	Hokkaido	seed	M. sinensis	Japan dense-sampling	0.0006	0.0002	0.0568	0.8886	0.0004	0.0522	0.001	0	4	yes	255	194	294	305	266	285	216	224	228	242	J	7
788	DK96-013	DK96-013		43.4833	144.467	Hokkaido	seed	M. sinensis	Japan dense-sampling	0.0424	0.001	0.0056	0.9468	0.0022	0.001	0.0012	0	4	yes	251	194	295	306	270	287	215	226	227	249		8
632	DK96-032	DK96-032		42.9167	143.2	Hokkaido	seed	M. sinensis	Japan dense-sampling	0.0694	0.0008	0.034	0.8924	0.0006	0.001	0.0014	0	4	yes	251	194	294	306	270	287	215	226	227	249	C	6
9	DK96-044	DK96-044		43.0667	141.35	Hokkaido	seed	M. sacchariflorus	Japan dense-sampling	0.0012	0	0.001	0.002	0.0002	0.0004	0.9834	0.0116	7	no	248	193	296	307	267	283	213	224	226	259		1
726	DK96-057	DK96-057		36.5667	136.65	Ishikawa	seed	M. sinensis	Japan dense-sampling	0	0	0.015	0.8846	0.0012	0.0984	0	0	4	yes	251	194	294	306	270	287	215	226	227	249	C	6
268	DK96-063	DK96-063		36.15	136.683	Ishikawa	seed	M. sinensis	Japan dense-sampling	0	0	0.6652	0.1066	0	0.2268	0	0	3	yes	251	194	294	306	270	288	215	226	227	249		9
304	DK96-065	DK96-065		36.2	136.833	Gifu	seed	M. sinensis	Japan dense-sampling	0	0	0.789	0.0164	0	0.1932	0	0	3	yes	251	194	294	307	270	287	215	226	227	249		10
296	DK96-089	DK96-089		36.2667	136.9	Gifu	seed	M. sinensis	Japan dense-sampling	0.0002	0.0008	0.769	0.012	0.0142	0.1978	0.0052	0.0008	3	yes	251	194	294	306	270	287	215	226	227	249	C	6
292	DK96-110	DK96-110		36.2667	136.9	Gifu	seed	M. sinensis	Japan dense-sampling	0	0	0.6766	0.1228	0	0.1994	0	0	3	yes	251	194	294	306	270	287	215	226	227	249	C	6
565	EBI-2008-01a	EBI-2008-01		42.6019	141.455	Hokkaido	seed	M. sinensis	Japan dense-sampling	0	0.001	0.058	0.939	0	0.001	0.001	0	4	yes	251	194	294	306	270	287	215	226	227	249	C	6
587	EBI-2008-01b	EBI-2008-01		42.6019	141.455	Hokkaido	seed	M. sinensis	Japan dense-sampling	0	0	0.049	0.949	0	0	0	0.001	4	yes	251	194	294	306	270	287	215	226	227	249	C	6
834	EBI-2008-01c	EBI-2008-01		42.6019	141.455	Hokkaido	seed	M. sinensis	Japan dense-sampling	0	0	0.002	0.997	0	0	0	0	4	yes	251	194	294	306	270	287	215	226	227	249	C	6
579	EBI-2008-01e	EBI-2008-01		42.6019	141.455	Hokkaido	seed	M. sinensis	Japan dense-sampling	0	0	0.0515	0.9475	0	0	0	0	4	yes	251	194	294	306	270	287	215	226	227	249	C	6
641	EBI-2008-02a	EBI-2008-02		42.6013	141.454	Hokkaido	seed	M. sinensis	Japan dense-sampling	0.0005	0	0.0315	0.964	0	0.0015	0	0.0025	4	yes	251	194	294	306	270	287	215	226	227	249	C	6
813	EBI-2008-02c	EBI-2008-02		42.6013	141.454	Hokkaido	seed	M. sinensis	Japan dense-sampling	0	0	0.003	0.987	0.001	0.006	0.002	0.001	4	yes	251	194	294	306	270	287	215	226	227	249	C	6
732	EBI-2008-02d	EBI-2008-02		42.6013	141.454	Hokkaido	seed	M. sinensis	Japan dense-sampling	0.001	0.001	0.014	0.98	0	0.003	0	0	4	yes	251	194	294	306	270	287	215	226	227	249	C	6
628	EBI-2008-02e	EBI-2008-02		42.6013	141.454	Hokkaido	seed	M. sinensis	Japan dense-sampling	0	0.001	0.035	0.953	0.001	0.004	0.005	0.001	4	yes	251	194	294	306	270	287	215	226	227	249	C	6
598	EBI-2008-03a	EBI-2008-03		42.4985	141.271	Hokkaido	seed	M. sinensis	Japan dense-sampling	0	0	0.044	0.954	0	0.001	0	0	4	yes	251	194	294	306	270	287	215	226	227	249	C	6
682	EBI-2008-03b	EBI-2008-03		42.4985	141.271	Hokkaido	seed	M. sinensis	Japan dense-sampling	0	0	0.023	0.976	0	0.001	0	0	4	yes	251	194	294	306	270	287	215	226	227	249	C	6
846	EBI-2008-03c	EBI-2008-03		42.4985	141.271	Hokkaido	seed	M. sinensis	Japan dense-sampling	0	0	0.001	0.982	0	0.012	0.005	0	4	yes	251	194	294	306	270	287	215	226	227	249	C	6
689	EBI-2008-03d	EBI-2008-03		42.4985	141.271	Hokkaido	seed	M. sinensis	Japan dense-sampling	0.001	0.001	0.022	0.976	0	0	0	0	4	yes	251	194	294	306	270	287	215	226	227	249	C	6
608	EBI-2008-03e	EBI-2008-03		42.4985	141.271	Hokkaido	seed	M. sinensis	Japan dense-sampling	0.001	0.001	0.041	0.953	0.001	0.001	0.003	0	4	yes	251	194	294	306	270	287	215	226	227	249	C	6
862	EBI-2008-04a	EBI-2008-04		42.4981	141.148	Hokkaido	seed	M. sinensis	Japan dense-sampling	0	0	0.001	0.998	0	0	0	0	4	yes	251	194	294	306	270	287	215	226	227	249	C	6
816	EBI-2008-04b	EBI-2008-04		42.4981	141.148	Hokkaido	seed	M. sinensis	Japan dense-sampling	0	0	0.003	0.994	0.0005	0.001	0.001	0.0005	4	yes	251	194	294	306	270	287	215	226	227	249	C	6
866	EBI-2008-04d	EBI-2008-04		42.4981	141.148	Hokkaido	seed	M. sinensis	Japan dense-sampling	0	0	0	0.998	0	0.001	0	0	4	yes	251	194	294	306	270	287	215	226	227	249	C	6
710	EBI-2008-05a	EBI-2008-05		42.4982	141.149	Hokkaido	seed	M. sinensis	Japan dense-sampling	0	0	0.018	0.978	0.002	0.001	0	0	4	yes	251	194	294	306	270	287	215	226	227	249	C	6
784	EBI-2008-05b	EBI-2008-05		42.4982	141.149	Hokkaido	seed	M. sinensis	Japan dense-sampling	0.001	0.001	0.006	0.988	0.001	0.002	0.001	0	4	yes	251	194	294	306	270	287	215	226	227	249	C	6
770	EBI-2008-05c	EBI-2008-05		42.4982	141.149	Hokkaido	seed	M. sinensis	Japan dense-sampling	0.001	0	0.008	0.984	0	0.007	0	0	4	yes	251	194	294	306	270	287	215	226	227	249	C	6
785	EBI-2008-05d	EBI-2008-05		42.4982	141.149	Hokkaido	seed	M. sinensis	Japan dense-sampling	0.004	0	0.006	0.985	0	0.001	0.003	0	4	yes	251	194	294	306	270	287	215	226	227	249	C	6
711	EBI-2008-05e	EBI-2008-05		42.4982	141.149	Hokkaido	seed	M. sinensis	Japan dense-sampling	0.001	0	0.018	0.98	0	0.001	0	0	4	yes	251	194	294	306	270	287	215	226	227	249	C	6
791	EBI-2008-06a	EBI-2008-06		42.4982	141.149	Hokkaido	seed	M. sinensis	Japan dense-sampling	0	0	0.0052	0.994	0	0.0002	0	0	4	yes	251	194	294	306	270	287	215	226	227	249	C	6
858	EBI-2008-07b	EBI-2008-07		42.4979	141.148	Hokkaido	seed	M. sinensis	Japan dense-sampling	0	0	0.001	0.998	0.0005	0.0005	0	0	4	yes	251	194	294	306	270	287	215	226	227	249	C	6
831	EBI-2008-07d	EBI-2008-07		42.4979	141.148	Hokkaido	seed	M. sinensis	Japan dense-sampling	0	0	0.002	0.996	0.001	0.001	0	0	4	yes	251	194	294	306	270	287	215	226	227	249	C	6
674	EBI-2008-07e	EBI-2008-07		42.4979	141.148	Hokkaido	seed	M. sinensis	Japan dense-sampling	0	0	0.0245	0.968	0	0.0065	0	0	4	yes	251	194	294	306	270	287	215	226	227	249	C	6
685	EBI-2008-08a	EBI-2008-08		42.3061	140.988	Hokkaido	seed	M. sinensis	Japan dense-sampling	0	0	0.0225	0.9735	0	0.0035	0	0	4	yes	251	194	294	306	270	287	215	226	227	249	C	6
611	EBI-2008-08b	EBI-2008-08		42.3061	140.988	Hokkaido	seed	M. sinensis	Japan dense-sampling	0	0	0.0403333	0.958	0.000666667	0	0	0	4	yes	251	194	294	306	270	287	215	226	227	249	C	6
661	EBI-2008-09a	EBI-2008-09		42.4776	140.831	Hokkaido	seed	M. sinensis	Japan dense-sampling	0	0	0.028	0.9635	0	0.0075	0	0	4	yes	251	194	294	306	270	287	215	226	227	249	C	6
635	EBI-2008-09b	EBI-2008-09		42.4776	140.831	Hokkaido	seed	M. sinensis	Japan dense-sampling	0	0	0.033	0.963	0	0.003	0	0	4	yes	251	194	294	306	270	287	215	226	227	249	C	6
574	EBI-2008-09c	EBI-2008-09		42.4776	140.831	Hokkaido	seed	M. sinensis	Japan dense-sampling	0	0	0.055	0.942	0.001	0.002	0	0	4	yes	251	194	294	306	270	287	215	226	227	249	C	6
581	EBI-2008-09d	EBI-2008-09		42.4776	140.831	Hokkaido	seed	M. sinensis	Japan dense-sampling	0	0	0.051	0.939	0	0.008	0	0	4	yes	251	194	294	306	270	287	215	226	227	249	C	6
610	EBI-2008-10a	EBI-2008-10		42.4776	140.831	Hokkaido	seed	M. sinensis	Japan dense-sampling	0	0	0.041	0.957	0	0	0	0	4	yes	251	194	294	306	270	287	215	226	227	249	C	6
733	EBI-2008-10c	EBI-2008-10		42.4776	140.831	Hokkaido	seed	M. sinensis	Japan dense-sampling	0	0	0.014	0.983	0	0.002	0	0	4	yes	251	194	NA	306	270	NA	NA	NA	NA	NA		NA
605	EBI-2008-10d	EBI-2008-10		42.4776	140.831	Hokkaido	seed	M. sinensis	Japan dense-sampling	0.001	0	0.042	0.955	0	0.001	0.001	0	4	yes	251	194	294	306	270	287	215	226	227	249	C	6
602	EBI-2008-10e	EBI-2008-10		42.4776	140.831	Hokkaido	seed	M. sinensis	Japan dense-sampling	0	0	0.0435	0.9545	0	0.001	0	0	4	yes	251	194	294	306	270	287	215	226	227	249	C	6
792	EBI-2008-11b	EBI-2008-11		42.5536	140.791	Hokkaido	seed	M. sinensis	Japan dense-sampling	0	0	0.005	0.988	0	0.0065	0	0	4	yes	251	194	294	306	270	287	215	226	227	249	C	6
655	EBI-2008-11c	EBI-2008-11		42.5536	140.791	Hokkaido	seed	M. sinensis	Japan dense-sampling	0	0.0005	0.029	0.968	0.0005	0.001	0	0.0015	4	yes	251	194	294	306	270	287	215	226	227	249	C	6
645	EBI-2008-11e	EBI-2008-11		42.5536	140.791	Hokkaido	seed	M. sinensis	Japan dense-sampling	0	0	0.031	0.968	0	0.001	0	0	4	yes	251	194	294	306	270	287	215	226	227	249	C	6
777	EBI-2008-12a	EBI-2008-12		42.5539	140.798	Hokkaido	seed	M. sinensis	Japan dense-sampling	0.0005	0	0.007	0.968	0.0045	0.0195	0	0	4	yes	251	194	294	306	270	287	215	226	227	249	C	6
609	EBI-2008-12c	EBI-2008-12		42.5539	140.798	Hokkaido	seed	M. sinensis	Japan dense-sampling	0	0	0.041	0.957	0	0.001	0	0	4	yes	251	194	294	306	270	287	215	226	227	249	C	6
654	EBI-2008-12d	EBI-2008-12		42.5539	140.798	Hokkaido	seed	M. sinensis	Japan dense-sampling	0	0	0.03	0.969	0	0	0	0	4	yes	251	194	294	306	270	287	215	226	227	249	C	6
599	EBI-2008-12e	EBI-2008-12		42.5539	140.798	Hokkaido	seed	M. sinensis	Japan dense-sampling	0	0	0.044	0.954	0	0.001	0	0	4	yes	251	194	294	306	270	287	215	226	227	249	C	6
735	EBI-2008-13a	EBI-2008-13		42.5549	140.799	Hokkaido	seed	M. sinensis	Japan dense-sampling	0	0	0.0136667	0.983333	0.00133333	0.00166667	0	0	4	yes	251	194	294	306	270	287	215	226	227	249	C	6
583	EBI-2008-13c	EBI-2008-13		42.5549	140.799	Hokkaido	seed	M. sinensis	Japan dense-sampling	0.0005	0	0.05	0.94	0.001	0.008	0	0	4	yes	251	194	294	306	270	287	215	226	227	249	C	6
558	EBI-2008-14b	EBI-2008-14		42.552	140.794	Hokkaido	seed	M. sinensis	Japan dense-sampling	0	0	0.0626667	0.926333	0	0.00533333	0.004	0	4	yes	251	194	294	306	270	287	215	226	227	249	C	6
564	EBI-2008-14d	EBI-2008-14		42.552	140.794	Hokkaido	seed	M. sinensis	Japan dense-sampling	0	0	0.0595	0.938	0.0005	0.0015	0	0	4	yes	251	194	294	306	270	287	215	226	227	249	C	6
754	EBI-2008-15b	EBI-2008-15		42.5785	140.455	Hokkaido	seed	M. sinensis	Japan dense-sampling	0	0	0.0104	0.9868	0.0006	0.0006	0	0.0012	4	yes	251	194	294	306	267	287	215	226	227	249		11
553	EBI-2008-16a	EBI-2008-16		42.5783	140.455	Hokkaido	seed	M. sinensis	Japan dense-sampling	0	0	0.064	0.9345	0	0.0005	0	0	4	yes	251	194	294	306	270	287	215	226	227	249	C	6
746	EBI-2008-16b	EBI-2008-16		42.5783	140.455	Hokkaido	seed	M. sinensis	Japan dense-sampling	0	0	0.012	0.987	0	0.001	0	0	4	yes	251	194	294	306	270	287	215	226	227	249	C	6
678	EBI-2008-16c	EBI-2008-16		42.5783	140.455	Hokkaido	seed	M. sinensis	Japan dense-sampling	0	0	0.024	0.973	0	0.002	0	0	4	yes	251	194	294	306	270	287	215	226	227	249	C	6
571	EBI-2008-17a	EBI-2008-17		42.4009	140.3	Hokkaido	seed	M. sinensis	Japan dense-sampling	0	0	0.056	0.942	0	0.001	0	0	4	yes	251	194	294	306	270	287	215	226	227	249	C	6
573	EBI-2008-17c	EBI-2008-17		42.4009	140.3	Hokkaido	seed	M. sinensis	Japan dense-sampling	0	0	0.055	0.9415	0	0.0035	0	0	4	yes	251	194	294	306	270	287	215	226	227	249	C	6
799	EBI-2008-17d	EBI-2008-17		42.4009	140.3	Hokkaido	seed	M. sinensis	Japan dense-sampling	0.001	0	0.004	0.981	0	0.0135	0	0	4	yes	251	194	294	306	270	287	215	226	227	249	C	6
548	EBI-2008-18a	EBI-2008-18		42.5416	140.864	Hokkaido	seed	M. sinensis	Japan dense-sampling	0	0	0.0666667	0.932333	0	0	0	0	4	yes	251	194	294	306	270	287	215	226	227	249	C	6
584	EBI-2008-18b	EBI-2008-18		42.5416	140.864	Hokkaido	seed	M. sinensis	Japan dense-sampling	0	0	0.05	0.948	0	0.001	0.0005	0	4	yes	251	194	294	306	270	287	215	226	227	249	C	6
589	EBI-2008-19b	EBI-2008-19		42.5415	140.864	Hokkaido	seed	M. sinensis	Japan dense-sampling	0	0	0.048	0.949	0	0.0005	0.0015	0	4	yes	251	194	294	306	270	287	215	226	227	249	C	6
662	EBI-2008-19c	EBI-2008-19		42.5415	140.864	Hokkaido	seed	M. sinensis	Japan dense-sampling	0	0	0.028	0.97	0	0.0015	0	0	4	yes	251	194	294	306	270	287	215	226	227	249	C	6
739	EBI-2008-19d	EBI-2008-19		42.5415	140.864	Hokkaido	seed	M. sinensis	Japan dense-sampling	0	0	0.013	0.98	0.001	0.005	0.001	0	4	yes	251	194	294	306	269	287	215	226	227	249		12
555	EBI-2008-20a	EBI-2008-20		42.5415	140.864	Hokkaido	seed	M. sinensis	Japan dense-sampling	0	0	0.0636667	0.931333	0	0.001	0.00266667	0.000333333	4	yes	251	194	294	306	270	287	215	226	227	249	C	6
640	EBI-2008-20b	EBI-2008-20		42.5415	140.864	Hokkaido	seed	M. sinensis	Japan dense-sampling	0.001	0	0.032	0.9515	0	0.001	0.014	0	4	yes	251	194	294	306	270	287	215	226	227	249	C	6
537	EBI-2008-21a	EBI-2008-21		42.5435	140.863	Hokkaido	seed	M. sinensis	Japan dense-sampling	0.0014	0.0034	0.0734	0.903	0	0.0176	0	0	4	yes	251	194	294	306	270	287	215	226	227	249	C	6
736	EBI-2008-23b	EBI-2008-23		42.5419	140.862	Hokkaido	seed	M. sinensis	Japan dense-sampling	0	0	0.0133333	0.960667	0.000333333	0.0243333	0	0.000333333	4	yes	251	194	294	306	270	287	215	226	227	249	C	6
729	EBI-2008-23c	EBI-2008-23		42.5419	140.862	Hokkaido	seed	M. sinensis	Japan dense-sampling	0.0005	0	0.015	0.98	0.001	0.0005	0.002	0	4	yes	251	194	294	306	270	287	215	226	227	249	C	6
622	EBI-2008-24a	EBI-2008-24		42.7619	140.841	Hokkaido	seed	M. sinensis	Japan dense-sampling	0.001	0	0.037	0.935	0.003	0.023	0	0	4	yes	251	194	294	306	270	287	215	226	227	249	C	6
546	EBI-2008-24b	EBI-2008-24		42.7619	140.841	Hokkaido	seed	M. sinensis	Japan dense-sampling	0	0	0.067	0.9295	0	0.001	0.0025	0	4	yes	251	194	294	306	270	287	215	226	227	249	C	6
618	EBI-2008-24c	EBI-2008-24		42.7619	140.841	Hokkaido	seed	M. sinensis	Japan dense-sampling	0	0.003	0.039	0.946	0.001	0.006	0.004	0	4	yes	251	194	294	306	270	287	215	226	227	249	C	6
551	EBI-2008-24d	EBI-2008-24		42.7619	140.841	Hokkaido	seed	M. sinensis	Japan dense-sampling	0	0	0.065	0.924	0.001	0.002	0.008	0	4	yes	251	194	294	306	270	287	215	226	227	249	C	6
722	EBI-2008-25b	EBI-2008-25		42.8621	140.694	Hokkaido	seed	M. sinensis	Japan dense-sampling	0.0015	0	0.016	0.9805	0.001	0.001	0	0	4	yes	251	194	294	306	270	287	215	226	227	249	C	6
865	EBI-2008-25c	EBI-2008-25		42.8621	140.694	Hokkaido	seed	M. sinensis	Japan dense-sampling	0	0	0.0005	0.9965	0	0.0015	0	0	4	yes	251	194	294	306	270	287	215	226	227	249	C	6
817	EBI-2008-25d	EBI-2008-25		42.8621	140.694	Hokkaido	seed	M. sinensis	Japan dense-sampling	0	0	0.003	0.995	0.001	0.001	0	0	4	yes	251	194	294	306	270	287	215	226	227	249	C	6
712	EBI-2008-26c	EBI-2008-26		42.8701	140.598	Hokkaido	seed	M. sinensis	Japan dense-sampling	0	0.001	0.018	0.979	0	0.001	0	0	4	yes	251	194	294	306	270	287	215	226	227	249	C	6
604	EBI-2008-26d	EBI-2008-26		42.8701	140.598	Hokkaido	seed	M. sinensis	Japan dense-sampling	0	0	0.042	0.9545	0	0.0035	0	0	4	yes	251	194	294	306	270	287	215	226	227	249	C	6
659	EBI-2008-26e	EBI-2008-26		42.8701	140.598	Hokkaido	seed	M. sinensis	Japan dense-sampling	0	0	0.0285	0.97	0	0.001	0	0	4	yes	251	194	294	306	270	287	215	226	227	249	C	6
593	EBI-2008-27b	EBI-2008-27		42.8692	140.597	Hokkaido	seed	M. sinensis	Japan dense-sampling	0	0	0.045	0.949	0	0.004	0	0	4	yes	251	194	294	306	270	287	215	226	227	249	C	6
631	EBI-2008-27c	EBI-2008-27		42.8692	140.597	Hokkaido	seed	M. sinensis	Japan dense-sampling	0	0	0.034	0.96	0.001	0.001	0.003	0	4	yes	251	194	294	306	270	287	215	226	227	249	C	6
590	EBI-2008-27d	EBI-2008-27		42.8692	140.597	Hokkaido	seed	M. sinensis	Japan dense-sampling	0	0	0.046	0.926	0	0.026	0	0	4	yes	251	194	294	306	270	287	215	226	227	249	C	6
839	EBI-2008-27e	EBI-2008-27		42.8692	140.597	Hokkaido	seed	M. sinensis	Japan dense-sampling	0	0	0.0015	0.997	0	0.0005	0	0	4	yes	251	194	294	306	270	287	215	226	227	249	C	6
798	EBI-2008-28a	EBI-2008-28		42.9611	140.462	Hokkaido	seed	M. sinensis	Japan dense-sampling	0	0	0.005	0.994	0	0	0	0	4	yes	251	194	294	306	270	287	215	226	227	249	C	6
820	EBI-2008-28b	EBI-2008-28		42.9611	140.462	Hokkaido	seed	M. sinensis	Japan dense-sampling	0	0	0.003	0.994	0	0	0.001	0	4	yes	251	194	294	306	270	287	215	226	227	249	C	6
861	EBI-2008-28c	EBI-2008-28		42.9611	140.462	Hokkaido	seed	M. sinensis	Japan dense-sampling	0	0	0.001	0.996	0	0	0.001	0	4	yes	251	194	294	306	270	287	215	226	227	249	C	6
829	EBI-2008-28d	EBI-2008-28		42.9611	140.462	Hokkaido	seed	M. sinensis	Japan dense-sampling	0.001	0.001	0.002	0.994	0	0.002	0.001	0	4	yes	251	194	294	306	270	287	215	226	227	249	C	6
819	EBI-2008-28e	EBI-2008-28		42.9611	140.462	Hokkaido	seed	M. sinensis	Japan dense-sampling	0	0	0.003	0.957	0.001	0	0.038	0	4	yes	251	194	294	306	270	287	215	226	227	249	C	6
750	EBI-2008-29a	EBI-2008-29		43.0618	140.687	Hokkaido	seed	M. sinensis	Japan dense-sampling	0.0025	0.002	0.011	0.967	0.001	0.0145	0.001	0.001	4	yes	251	194	294	306	270	287	215	226	227	249	C	6
775	EBI-2008-29b	EBI-2008-29		43.0618	140.687	Hokkaido	seed	M. sinensis	Japan dense-sampling	0	0	0.00733333	0.990667	0	0.001	0	0	4	yes	251	194	294	306	270	287	215	226	227	249	C	6
847	EBI-2008-30b	EBI-2008-30		43.255	141.37	Hokkaido	seed	M. sinensis	Japan dense-sampling	0.0006	0.0004	0.001	0.987	0	0.01	0.0006	0	4	yes	251	194	294	306	270	287	215	226	227	249	C	6	5.26721	2x
744	EBI-2008-31a	EBI-2008-31		43.327	141.423	Hokkaido	seed	M. sinensis	Japan dense-sampling	0.001	0	0.012	0.98	0.001	0.003	0.001	0.002	4	yes	251	194	294	306	270	287	215	226	227	249	C	6
702	EBI-2008-31b	EBI-2008-31		43.327	141.423	Hokkaido	seed	M. sinensis	Japan dense-sampling	0	0	0.019	0.978	0.001	0.001	0.001	0.001	4	yes	251	194	294	306	270	287	215	226	227	249	C	6
755	EBI-2008-31c	EBI-2008-31		43.327	141.423	Hokkaido	seed	M. sinensis	Japan dense-sampling	0	0	0.01	0.971	0.001	0.014	0.004	0	4	yes	251	194	294	306	270	287	215	226	227	249	C	6
709	EBI-2008-31d	EBI-2008-31		43.327	141.423	Hokkaido	seed	M. sinensis	Japan dense-sampling	0	0	0.0185	0.976	0	0.0015	0	0.003	4	yes	251	194	294	306	270	287	215	226	227	249	C	6
752	EBI-2008-33a	EBI-2008-33		43.3898	141.578	Hokkaido	seed	M. sinensis	Japan dense-sampling	0.001	0	0.011	0.986	0.001	0.001	0	0	4	yes	251	194	294	306	270	287	215	226	227	249	C	6
690	EBI-2008-33c	EBI-2008-33		43.3898	141.578	Hokkaido	seed	M. sinensis	Japan dense-sampling	0	0	0.022	0.977	0	0	0	0	4	yes	251	194	294	306	270	287	215	226	227	249	C	6
761	EBI-2008-33d	EBI-2008-33		43.3898	141.578	Hokkaido	seed	M. sinensis	Japan dense-sampling	0	0	0.01	0.9865	0	0	0.0025	0	4	yes	251	194	294	306	270	287	215	226	227	249	C	6
684	EBI-2008-33e	EBI-2008-33		43.3898	141.578	Hokkaido	seed	M. sinensis	Japan dense-sampling	0	0	0.023	0.972	0	0	0.004	0	4	yes	251	194	294	306	270	287	215	226	227	249	C	6
723	EBI-2008-34a	EBI-2008-34		43.3233	141.81	Hokkaido	seed	M. sinensis	Japan dense-sampling	0	0	0.016	0.983	0	0	0	0	4	yes	251	194	294	306	270	287	215	226	227	249	C	6
706	EBI-2008-34b	EBI-2008-34		43.3233	141.81	Hokkaido	seed	M. sinensis	Japan dense-sampling	0	0	0.019	0.98	0	0	0	0	4	yes	251	194	294	306	270	287	215	226	227	249	C	6
714	EBI-2008-34c	EBI-2008-34		43.3233	141.81	Hokkaido	seed	M. sinensis	Japan dense-sampling	0	0	0.0175	0.98	0.001	0.001	0	0	4	yes	251	194	294	306	270	287	215	226	227	249	C	6
800	EBI-2008-34d	EBI-2008-34		43.3233	141.81	Hokkaido	seed	M. sinensis	Japan dense-sampling	0.001	0	0.004	0.99	0	0.002	0.003	0	4	yes	251	194	294	306	270	287	215	226	227	249	C	6
643	EBI-2008-35a	EBI-2008-35		43.3227	141.815	Hokkaido	seed	M. sinensis	Japan dense-sampling	0	0	0.0314	0.9638	0.0002	0.0014	0.003	0	4	yes	251	194	294	306	270	287	215	226	227	249	C	6
832	EBI-2008-36b	EBI-2008-36		43.5579	141.674	Hokkaido	seed	M. sinensis	Japan dense-sampling	0	0	0.002	0.9965	0	0.0005	0	0	4	yes	251	194	294	306	270	287	215	226	227	249	C	6
822	EBI-2008-36c	EBI-2008-36		43.5579	141.674	Hokkaido	seed	M. sinensis	Japan dense-sampling	0	0	0.00266667	0.991667	0.000666667	0.00233333	0.002	0	4	yes	251	194	294	306	270	287	215	226	227	249	C	6
854	EBI-2008-37a	EBI-2008-37		43.5983	141.527	Hokkaido	seed	M. sinensis	Japan dense-sampling	0	0	0.001	0.997	0	0.001	0	0	4	yes	251	194	294	307	270	287	215	226	227	249		10
815	EBI-2008-37b	EBI-2008-37		43.5983	141.527	Hokkaido	seed	M. sinensis	Japan dense-sampling	0	0	0.003	0.987	0.005	0.001	0.003	0	4	yes	251	194	294	307	270	287	215	226	227	249		10
745	EBI-2008-37d	EBI-2008-37		43.5983	141.527	Hokkaido	seed	M. sinensis	Japan dense-sampling	0.0015	0.0005	0.012	0.9815	0.001	0.003	0	0	4	yes	251	194	294	307	270	287	215	226	227	249		10
871	EBI-2008-37e	EBI-2008-37		43.5983	141.527	Hokkaido	seed	M. sinensis	Japan dense-sampling	0	0	0.153	0.775	0.001	0.015	0.055	0	4	yes	251	194	294	307	270	287	215	226	227	249		10	5.54876	2x
769	EBI-2008-39b	EBI-2008-39		43.6459	141.352	Hokkaido	seed	M. sinensis	Japan dense-sampling	0	0	0.008	0.975	0	0.009	0.006	0	4	yes	251	194	294	306	270	287	215	226	227	249	C	6
830	EBI-2008-39c	EBI-2008-39		43.6459	141.352	Hokkaido	seed	M. sinensis	Japan dense-sampling	0.001	0	0.002	0.989	0.003	0.001	0.004	0	4	yes	251	194	294	306	270	287	215	226	227	249	C	6
853	EBI-2008-39d	EBI-2008-39		43.6459	141.352	Hokkaido	seed	M. sinensis	Japan dense-sampling	0	0	0.001	0.9965	0	0.001	0.001	0	4	yes	251	194	294	306	270	287	215	226	227	249	C	6
828	EBI-2008-39e	EBI-2008-39		43.6459	141.352	Hokkaido	seed	M. sinensis	Japan dense-sampling	0	0	0.002	0.984	0.001	0.004	0.005	0.004	4	yes	251	194	294	306	270	287	215	226	227	249	C	6
737	EBI-2008-40b	EBI-2008-40		43.8519	141.543	Hokkaido	seed	M. sinensis	Japan dense-sampling	0	0.0002	0.0132	0.9698	0.0006	0.0132	0.0026	0	4	yes	251	194	294	306	270	287	215	226	227	249	C	6
715	EBI-2008-41a	EBI-2008-41		43.8386	142.542	Hokkaido	seed	M. sinensis	Japan dense-sampling	0	0	0.0175	0.9815	0	0	0	0	4	yes	251	194	294	306	270	287	215	226	227	249	C	6
753	EBI-2008-41c	EBI-2008-41		43.8386	142.542	Hokkaido	seed	M. sinensis	Japan dense-sampling	0	0	0.0105	0.9845	0.001	0.001	0.002	0.0005	4	yes	251	194	294	306	270	287	215	226	227	249	C	6
833	EBI-2008-41d	EBI-2008-41		43.8386	142.542	Hokkaido	seed	M. sinensis	Japan dense-sampling	0	0	0.002	0.986	0	0	0.011	0	4	yes	251	194	294	306	270	287	215	226	227	249	C	6
867	EBI-2008-42a	EBI-2008-42		43.6197	142.643	Hokkaido	seed	M. sinensis	Japan dense-sampling	0	0	0	0.997	0.001	0.000333333	0	0.001	4	yes	251	194	294	306	270	287	215	226	227	249	C	6
863	EBI-2008-42b	EBI-2008-42		43.6197	142.643	Hokkaido	seed	M. sinensis	Japan dense-sampling	0	0	0.001	0.998	0	0	0	0	4	yes	251	194	294	306	270	287	215	226	227	249	C	6
704	EBI-2008-43a	EBI-2008-43		43.6212	142.663	Hokkaido	seed	M. sinensis	Japan dense-sampling	0	0	0.019	0.978	0	0.001	0	0.001	4	yes	251	194	294	306	270	287	215	226	227	249	C	6
665	EBI-2008-43b	EBI-2008-43		43.6212	142.663	Hokkaido	seed	M. sinensis	Japan dense-sampling	0	0	0.027	0.971	0.001	0.001	0	0	4	yes	251	194	294	306	270	287	215	226	227	249	C	6
697	EBI-2008-43c	EBI-2008-43		43.6212	142.663	Hokkaido	seed	M. sinensis	Japan dense-sampling	0.0005	0.0005	0.0205	0.975	0	0	0.003	0	4	yes	251	194	294	306	270	287	215	226	227	249	C	6
734	EBI-2008-43d	EBI-2008-43		43.6212	142.663	Hokkaido	seed	M. sinensis	Japan dense-sampling	0	0	0.014	0.981	0	0	0.004	0	4	yes	251	194	294	306	270	287	215	226	227	249	C	6
826	EBI-2008-45b	EBI-2008-45		43.6327	142.695	Hokkaido	seed	M. sinensis	Japan dense-sampling	0.001	0.001	0.002	0.987	0.001	0.0075	0.001	0	4	yes	251	194	294	306	270	287	215	226	227	249	C	6
639	EBI-2008-45c	EBI-2008-45		43.6327	142.695	Hokkaido	seed	M. sinensis	Japan dense-sampling	0.002	0	0.032	0.957	0	0.002	0.007	0	4	yes	251	194	294	306	270	287	215	226	227	249	C	6
668	EBI-2008-45d	EBI-2008-45		43.6327	142.695	Hokkaido	seed	M. sinensis	Japan dense-sampling	0	0	0.026	0.969	0	0.003	0	0	4	yes	251	194	294	306	270	287	215	226	227	249	C	6
855	EBI-2008-45e	EBI-2008-45		43.6327	142.695	Hokkaido	seed	M. sinensis	Japan dense-sampling	0	0	0.001	0.997	0	0.001	0	0	4	yes	251	194	294	306	270	287	215	226	227	249	C	6
870	EBI-2008-46c	EBI-2008-46		43.6168	142.77	Hokkaido	seed	M. sinensis	Japan dense-sampling	0	0	0.0015	0.8535	0	0.0005	0.144	0	4	yes	251	194	294	306	270	287	215	226	227	249	C	6
786	EBI-2008-46d	EBI-2008-46		43.6168	142.77	Hokkaido	seed	M. sinensis	Japan dense-sampling	0.001	0	0.006	0.9915	0	0.001	0	0	4	yes	251	194	294	306	270	287	215	226	227	249	C	6
617	EBI-2008-46e	EBI-2008-46		43.6168	142.77	Hokkaido	seed	M. sinensis	Japan dense-sampling	0.002	0.002	0.039	0.941	0	0.013	0.001	0	4	yes	251	194	294	306	270	287	215	226	227	249	C	6
691	EBI-2008-47a	EBI-2008-47		43.6696	142.439	Hokkaido	seed	M. sinensis	Japan dense-sampling	0	0	0.022	0.977	0	0	0	0	4	yes	251	194	294	306	270	287	215	226	227	249	C	6
804	EBI-2008-47b	EBI-2008-47		43.6696	142.439	Hokkaido	seed	M. sinensis	Japan dense-sampling	0	0	0.004	0.995	0	0	0	0	4	yes	251	194	294	306	270	287	215	226	227	249	C	6
636	EBI-2008-47c	EBI-2008-47		43.6696	142.439	Hokkaido	seed	M. sinensis	Japan dense-sampling	0.001	0.001	0.033	0.96	0.001	0.001	0.004	0	4	yes	251	194	294	306	270	287	215	226	227	249	C	6
818	EBI-2008-47d	EBI-2008-47		43.6696	142.439	Hokkaido	seed	M. sinensis	Japan dense-sampling	0	0	0.003	0.995	0	0.001	0	0	4	yes	251	194	294	306	270	287	215	226	227	249	C	6
765	EBI-2008-47e	EBI-2008-47		43.6696	142.439	Hokkaido	seed	M. sinensis	Japan dense-sampling	0	0	0.009	0.987	0	0.001	0.003	0	4	yes	251	194	294	306	270	287	215	226	227	249	C	6
805	EBI-2008-48a	EBI-2008-48		43.6278	142.432	Hokkaido	seed	M. sinensis	Japan dense-sampling	0	0	0.004	0.995	0	0	0	0	4	yes	251	194	294	306	270	287	215	226	227	249	C	6
797	EBI-2008-48b	EBI-2008-48		43.6278	142.432	Hokkaido	seed	M. sinensis	Japan dense-sampling	0	0	0.005	0.991	0.001	0	0.002	0	4	yes	251	194	294	306	270	287	215	226	227	249	C	6
860	EBI-2008-48c	EBI-2008-48		43.6278	142.432	Hokkaido	seed	M. sinensis	Japan dense-sampling	0	0	0.001	0.995	0	0	0.003	0	4	yes	251	194	294	306	270	286	215	226	227	249	M	13
718	EBI-2008-48d	EBI-2008-48		43.6278	142.432	Hokkaido	seed	M. sinensis	Japan dense-sampling	0	0	0.017	0.976	0.001	0.001	0.004	0	4	yes	251	194	294	306	270	287	215	226	227	249	C	6
778	EBI-2008-48e	EBI-2008-48		43.6278	142.432	Hokkaido	seed	M. sinensis	Japan dense-sampling	0.004	0	0.007	0.981	0	0.007	0.001	0	4	yes	251	194	294	306	270	287	215	226	227	249	C	6
747	EBI-2008-50a	EBI-2008-50		43.5119	142.583	Hokkaido	seed	M. sinensis	Japan dense-sampling	0	0	0.012	0.986	0.001	0	0	0	4	yes	251	194	294	306	270	287	215	226	227	249	C	6
672	EBI-2008-50b	EBI-2008-50		43.5119	142.583	Hokkaido	seed	M. sinensis	Japan dense-sampling	0	0	0.025	0.972	0.001	0	0	0.001	4	yes	251	194	294	306	270	287	215	226	227	249	C	6
771	EBI-2008-50c	EBI-2008-50		43.5119	142.583	Hokkaido	seed	M. sinensis	Japan dense-sampling	0.001	0	0.008	0.985	0.001	0.001	0.003	0	4	yes	251	194	294	306	270	287	215	226	227	249	C	6
730	EBI-2008-50d	EBI-2008-50		43.5119	142.583	Hokkaido	seed	M. sinensis	Japan dense-sampling	0	0	0.015	0.983	0	0	0.001	0	4	yes	251	194	294	306	270	287	215	226	227	249	C	6
795	EBI-2008-50e	EBI-2008-50		43.5119	142.583	Hokkaido	seed	M. sinensis	Japan dense-sampling	0	0	0.005	0.99	0.002	0.001	0	0.001	4	yes	251	194	294	306	270	287	215	226	227	249	C	6
664	EBI-2008-51e	EBI-2008-51		43.4482	142.646	Hokkaido	seed	M. sinensis	Japan dense-sampling	0	0.0064	0.027	0.9614	0.0002	0.0024	0.0008	0.0014	4	yes	251	194	294	306	270	287	215	226	227	249	C	6
766	EBI-2008-52b	EBI-2008-52		43.2169	142.493	Hokkaido	seed	M. sinensis	Japan dense-sampling	0	0	0.009	0.989	0	0.001	0	0	4	yes	251	194	294	306	270	287	215	226	227	249	C	6
864	EBI-2008-52c	EBI-2008-52		43.2169	142.493	Hokkaido	seed	M. sinensis	Japan dense-sampling	0	0	0.001	0.997	0	0	0	0	4	yes	251	194	294	306	270	287	215	226	227	249	C	6
840	EBI-2008-52d	EBI-2008-52		43.2169	142.493	Hokkaido	seed	M. sinensis	Japan dense-sampling	0	0	0.0015	0.9975	0	0.0005	0	0	4	yes	251	194	294	306	270	287	215	226	227	249	C	6
794	EBI-2008-52e	EBI-2008-52		43.2169	142.493	Hokkaido	seed	M. sinensis	Japan dense-sampling	0	0	0.005	0.992	0	0.002	0.001	0	4	yes	251	194	294	306	270	287	215	226	227	249	C	6
688	EBI-2008-54a	EBI-2008-54		42.643	143.133	Hokkaido	seed	M. sinensis	Japan dense-sampling	0	0	0.022	0.975	0	0.001	0.001	0.001	4	yes	251	194	294	306	270	287	215	226	227	249	C	6
758	EBI-2008-54b	EBI-2008-54		42.643	143.133	Hokkaido	seed	M. sinensis	Japan dense-sampling	0	0	0.01	0.989	0	0.001	0	0	4	yes	251	194	294	306	270	287	215	226	227	249	C	6
827	EBI-2008-54c	EBI-2008-54		42.643	143.133	Hokkaido	seed	M. sinensis	Japan dense-sampling	0	0	0.002	0.992	0.001	0.005	0	0	4	yes	251	194	294	306	270	287	215	226	227	249	C	6
705	EBI-2008-54d	EBI-2008-54		42.643	143.133	Hokkaido	seed	M. sinensis	Japan dense-sampling	0	0	0.019	0.979	0	0.001	0	0	4	yes	251	194	294	306	270	287	215	226	227	249	C	6
848	EBI-2008-54e	EBI-2008-54		42.643	143.133	Hokkaido	seed	M. sinensis	Japan dense-sampling	0	0	0.001	0.994	0	0.004	0.001	0	4	yes	251	194	294	306	270	287	215	226	227	249	C	6
787	EBI-2008-55a	EBI-2008-55		43.2432	143.076	Hokkaido	seed	M. sinensis	Japan dense-sampling	0	0.001	0.006	0.992	0	0.001	0	0	4	yes	251	194	294	306	270	287	215	226	227	249	C	6
699	EBI-2008-55b	EBI-2008-55		43.2432	143.076	Hokkaido	seed	M. sinensis	Japan dense-sampling	0	0	0.02	0.973	0	0.003	0.002	0	4	yes	251	194	294	306	270	287	215	226	227	249	C	6
728	EBI-2008-55c	EBI-2008-55		43.2432	143.076	Hokkaido	seed	M. sinensis	Japan dense-sampling	0.001	0	0.015	0.975	0.001	0.002	0.006	0	4	yes	251	194	294	306	270	287	215	226	227	249	C	6
806	EBI-2008-55d	EBI-2008-55		43.2432	143.076	Hokkaido	seed	M. sinensis	Japan dense-sampling	0	0	0.004	0.995	0	0	0	0	4	yes	251	194	294	306	270	287	215	226	227	249	C	6
852	EBI-2008-55e	EBI-2008-55		43.2432	143.076	Hokkaido	seed	M. sinensis	Japan dense-sampling	0	0	0.001	0.993	0	0.001	0.002	0.001	4	yes	251	194	294	306	270	287	215	226	227	249	C	6
20	EBI-2008-56a	EBI-2008-56		43.2286	143.547	Hokkaido	seed	M. sacchariflorus	Japan dense-sampling	0.001	0.002	0.003	0.003	0.003	0.004	0.971	0.012	7	no	248	193	296	307	267	283	213	224	226	259		1	8.37815	4x
1	EBI-2008-56c	EBI-2008-56		43.2286	143.547	Hokkaido	seed	M. sacchariflorus	Japan dense-sampling	0	0	0.001	0.004	0	0	0.994	0	7	no	248	193	296	308	267	283	213	224	226	259		14
6	EBI-2008-56e	EBI-2008-56		43.2286	143.547	Hokkaido	seed	M. sacchariflorus	Japan dense-sampling	0.001	0.0005	0.0005	0.009	0	0	0.988	0	7	no	248	193	296	307	267	283	213	224	226	259		1	8.4054	4x
841	EBI-2008-58b	EBI-2008-58		42.5252	143.433	Hokkaido	seed	M. sinensis	Japan dense-sampling	0	0	0.0015	0.9975	0	0.0005	0	0	4	yes	251	194	294	306	270	287	215	226	227	249	C	6
614	EBI-2008-58c	EBI-2008-58		42.5252	143.433	Hokkaido	seed	M. sinensis	Japan dense-sampling	0	0.001	0.04	0.953	0.001	0.004	0	0.001	4	yes	251	194	294	306	270	287	215	226	227	249	C	6
615	EBI-2008-58d	EBI-2008-58		42.5252	143.433	Hokkaido	seed	M. sinensis	Japan dense-sampling	0.001	0.002	0.04	0.95	0	0	0.005	0	4	yes	251	194	294	306	270	287	215	226	227	249	C	6
756	EBI-2008-58e	EBI-2008-58		42.5252	143.433	Hokkaido	seed	M. sinensis	Japan dense-sampling	0.001	0	0.01	0.977	0.001	0.011	0	0	4	yes	251	194	294	306	270	287	215	226	227	249	C	6
652	EBI-2008-59d	EBI-2008-59		42.4074	143.315	Hokkaido	seed	M. sinensis	Japan dense-sampling	0	0.0005	0.03	0.957	0	0.006	0.006	0	4	yes	251	194	294	306	270	287	215	226	227	249	C	6
713	EBI-2008-59e	EBI-2008-59		42.4074	143.315	Hokkaido	seed	M. sinensis	Japan dense-sampling	0	0.000666667	0.0176667	0.975333	0	0.00366667	0.00233333	0	4	yes	251	194	294	306	270	287	215	226	227	249	C	6
575	EBI-2008-61a	EBI-2008-61		42.0533	143.31	Hokkaido	seed	M. sinensis	Japan dense-sampling	0	0	0.0545	0.938	0	0.0045	0	0.0025	4	yes	251	194	294	306	270	287	215	226	227	249	C	6
568	EBI-2008-61b	EBI-2008-61		42.0533	143.31	Hokkaido	seed	M. sinensis	Japan dense-sampling	0	0.001	0.057	0.935	0.001	0.005	0	0	4	yes	251	194	294	306	270	287	215	226	227	249	C	6
666	EBI-2008-61c	EBI-2008-61		42.0533	143.31	Hokkaido	seed	M. sinensis	Japan dense-sampling	0	0	0.027	0.972	0	0	0	0	4	yes	251	194	294	306	270	287	215	226	227	249	C	6
634	EBI-2008-61d	EBI-2008-61		42.0533	143.31	Hokkaido	seed	M. sinensis	Japan dense-sampling	0.001	0	0.033	0.961	0.001	0.004	0	0	4	yes	251	194	294	306	270	287	215	226	227	249	C	6
572	EBI-2008-62a	EBI-2008-62		42.0131	143.262	Hokkaido	seed	M. sinensis	Japan dense-sampling	0	0	0.056	0.942	0	0.001	0	0	4	yes	251	194	294	306	270	287	215	226	227	249	C	6
547	EBI-2008-62b	EBI-2008-62		42.0131	143.262	Hokkaido	seed	M. sinensis	Japan dense-sampling	0	0	0.067	0.929	0	0.001	0	0.001	4	yes	251	194	294	306	270	287	215	226	227	249	C	6
534	EBI-2008-62c	EBI-2008-62		42.0131	143.262	Hokkaido	seed	M. sinensis	Japan dense-sampling	0.001	0	0.082	0.913	0.001	0.001	0.002	0.001	4	yes	251	194	294	306	270	287	215	226	227	249	C	6
627	EBI-2008-62d	EBI-2008-62		42.0131	143.262	Hokkaido	seed	M. sinensis	Japan dense-sampling	0.001	0	0.036	0.961	0	0.001	0	0	4	yes	251	194	294	306	270	287	215	226	227	249	C	6
530	EBI-2008-62e	EBI-2008-62		42.0131	143.262	Hokkaido	seed	M. sinensis	Japan dense-sampling	0	0	0.094	0.903	0	0.003	0	0	4	yes	251	194	294	306	270	287	215	226	227	249	C	6
533	EBI-2008-64a	EBI-2008-64		41.9271	143.243	Hokkaido	seed	M. sinensis	Japan dense-sampling	0.0002	0	0.0828	0.9092	0.0002	0.0058	0	0.0014	4	yes	251	194	296	306	270	287	NA	NA	NA	NA		NA
560	EBI-2008-65a	EBI-2008-65		42.0314	143.129	Hokkaido	seed	M. sinensis	Japan dense-sampling	0.001	0	0.0612	0.9334	0.0028	0.0008	0	0	4	yes	251	194	294	306	270	287	215	226	227	249	C	6
592	EBI-2008-66a	EBI-2008-66		42.1331	142.9	Hokkaido	seed	M. sinensis	Japan dense-sampling	0	0	0.046	0.947	0.002	0.004	0	0.0005	4	yes	251	194	294	306	270	287	215	226	227	249	C	6
633	EBI-2008-66b	EBI-2008-66		42.1331	142.9	Hokkaido	seed	M. sinensis	Japan dense-sampling	0	0	0.034	0.964	0	0.001	0	0	4	yes	251	194	294	306	270	287	215	226	227	249	C	6
591	EBI-2008-66d	EBI-2008-66		42.1331	142.9	Hokkaido	seed	M. sinensis	Japan dense-sampling	0	0	0.046	0.943	0	0.011	0	0	4	yes	251	194	294	306	270	287	215	226	227	249	C	6
102	EBI-2008-66e	EBI-2008-66		42.1331	142.9	Hokkaido	seed	M. sinensis	Japan dense-sampling	0.002	0	0.088	0	0.001	0.908	0	0	6	yes	255	194	293	305	268	283	215	223	227	240		15
141	EBI-2008-67a	EBI-2008-67		33.5	130.517	Fukuoka	seed	M. sinensis	Japan dense-sampling	0.025	0	0.108	0	0.002	0.865	0	0	6	yes	255	194	293	305	266	285	218	225	228	242		16
165	EBI-2008-67b	EBI-2008-67		33.5	130.517	Fukuoka	seed	M. sinensis	Japan dense-sampling	0.026	0	0.132	0.014	0.011	0.817	0	0	6	yes	255	194	293	305	266	285	218	225	228	242		16
151	EBI-2008-67c	EBI-2008-67		33.5	130.517	Fukuoka	seed	M. sinensis	Japan dense-sampling	0.023	0	0.111	0.002	0.011	0.851	0	0	6	yes	255	194	293	305	266	285	218	225	228	242		16
125	EBI-2008-67d	EBI-2008-67		33.5	130.517	Fukuoka	seed	M. sinensis	Japan dense-sampling	0.003	0.001	0.106	0.001	0.007	0.882	0	0	6	yes	255	194	293	305	266	285	218	225	228	242		16
149	EBI-2008-67e	EBI-2008-67		33.5	130.517	Fukuoka	seed	M. sinensis	Japan dense-sampling	0.019	0	0.125	0.001	0.003	0.852	0	0	6	yes	255	194	293	305	266	285	218	225	228	242		16
91	EBI-2008-68a	EBI-2008-68		33.5	130.517	Fukuoka	seed	M. sinensis	Japan dense-sampling	0.002	0.001	0.07	0.001	0.001	0.926	0	0	6	yes	255	194	293	305	268	283	216	223	227	240		17
132	EBI-2008-68b	EBI-2008-68		33.5	130.517	Fukuoka	seed	M. sinensis	Japan dense-sampling	0.004	0.006	0.072	0.035	0.007	0.877	0	0	6	yes	255	194	293	305	268	283	216	223	227	240		17
98	EBI-2008-68c	EBI-2008-68		33.5	130.517	Fukuoka	seed	M. sinensis	Japan dense-sampling	0.006	0.001	0.07	0.001	0.009	0.913	0	0	6	yes	255	194	293	305	268	283	216	223	227	240		17
110	EBI-2008-68d	EBI-2008-68		33.5	130.517	Fukuoka	seed	M. sinensis	Japan dense-sampling	0.007	0.001	0.088	0	0.001	0.903	0	0	6	yes	255	194	293	305	268	283	216	223	227	240		17
150	EBI-2008-68e	EBI-2008-68		33.5	130.517	Fukuoka	seed	M. sinensis	Japan dense-sampling	0.004	0.001	0.118	0.003	0.022	0.852	0	0	6	yes	255	194	293	305	268	283	216	223	227	240		17
87	EBI-2008-69a	EBI-2008-69		32.95	131.125	Kumamoto	seed	M. sinensis	Japan dense-sampling	0.002	0.001	0.054	0.001	0.001	0.941	0	0	6	yes	255	194	294	305	266	285	216	225	228	242	I	18
80	EBI-2008-69c	EBI-2008-69		32.95	131.125	Kumamoto	seed	M. sinensis	Japan dense-sampling	0	0	0.006	0	0.001	0.992	0	0	6	yes	255	194	294	305	266	285	216	225	228	242	I	18	5.25766	2x
85	EBI-2008-69d	EBI-2008-69		32.95	131.125	Kumamoto	seed	M. sinensis	Japan dense-sampling	0	0.001	0.047	0.003	0.001	0.947	0	0.001	6	yes	255	194	294	305	266	285	216	225	228	242	I	18
92	EBI-2008-69e	EBI-2008-69		32.95	131.125	Kumamoto	seed	M. sinensis	Japan dense-sampling	0.001	0.0005	0.073	0.002	0	0.923	0	0.0005	6	yes	255	194	294	305	266	285	216	225	228	242	I	18
109	EBI-2008-70a	EBI-2008-70		32.7167	131.3	Miyazaki	seed	M. sinensis	Japan dense-sampling	0.004	0.001	0.089	0.001	0.001	0.904	0	0.001	6	yes	251	194	294	306	270	287	215	226	227	249	C	6
83	EBI-2008-70b	EBI-2008-70		32.7167	131.3	Miyazaki	seed	M. sinensis	Japan dense-sampling	0	0	0.029	0.003	0.001	0.966	0	0	6	yes	251	194	294	306	270	287	215	226	227	249	C	6
81	EBI-2008-70c	EBI-2008-70		32.7167	131.3	Miyazaki	seed	M. sinensis	Japan dense-sampling	0	0	0.023	0	0	0.976	0	0	6	yes	251	194	294	306	270	287	215	226	227	249	C	6
199	EBI-2008-70d	EBI-2008-70		32.7167	131.3	Miyazaki	seed	M. sinensis	Japan dense-sampling	0.179	0.237	0.001	0	0.083	0.5	0	0	6	no	251	194	294	306	270	287	215	226	227	249	C	6
90	EBI-2008-70e	EBI-2008-70		32.7167	131.3	Miyazaki	seed	M. sinensis	Japan dense-sampling	0.001	0.001	0.065	0	0.003	0.929	0	0	6	yes	251	194	294	306	270	287	215	226	227	249	C	6
155	EBI-2008-71a	EBI-2008-71		32.6833	131.033	Kumamoto	seed	M. sinensis	Japan dense-sampling	0.005	0.001	0.112	0.014	0.025	0.84	0	0.002	6	yes	255	194	294	305	266	285	216	225	228	242	I	18
121	EBI-2008-71b	EBI-2008-71		32.6833	131.033	Kumamoto	seed	M. sinensis	Japan dense-sampling	0.003	0.001	0.105	0	0.005	0.886	0	0	6	yes	255	194	294	305	266	285	216	225	228	242	I	18
136	EBI-2008-71c	EBI-2008-71		32.6833	131.033	Kumamoto	seed	M. sinensis	Japan dense-sampling	0.016	0.001	0.091	0.002	0.017	0.872	0.001	0	6	yes	255	194	294	305	266	285	216	225	228	242	I	18
138	EBI-2008-71d	EBI-2008-71		32.6833	131.033	Kumamoto	seed	M. sinensis	Japan dense-sampling	0.004	0.002	0.12	0.002	0.004	0.867	0	0.001	6	yes	255	194	294	305	266	285	216	225	228	242	I	18	5.30923	2x
128	EBI-2008-71e	EBI-2008-71		32.6833	131.033	Kumamoto	seed	M. sinensis	Japan dense-sampling	0.02	0	0.1	0	0	0.879	0	0	6	yes	255	194	294	305	270	285	216	225	228	242		19
117	EBI-2008-72a	EBI-2008-72		32.65	130.817	Kumamoto	seed	M. sinensis	Japan dense-sampling	0.002	0.001	0.087	0.002	0.015	0.893	0	0.001	6	yes	255	194	294	305	266	285	216	225	228	242	I	18
89	EBI-2008-72b	EBI-2008-72		32.65	130.817	Kumamoto	seed	M. sinensis	Japan dense-sampling	0.002	0.001	0.066	0.001	0.001	0.93	0	0	6	yes	255	194	294	305	266	285	216	225	228	242	I	18
119	EBI-2008-72c	EBI-2008-72		32.65	130.817	Kumamoto	seed	M. sinensis	Japan dense-sampling	0.002	0.002	0.065	0.009	0.031	0.891	0	0	6	yes	255	194	294	305	266	285	216	225	228	242	I	18
108	EBI-2008-72d	EBI-2008-72		32.65	130.817	Kumamoto	seed	M. sinensis	Japan dense-sampling	0.004	0.002	0.081	0.001	0.007	0.905	0	0	6	yes	255	194	294	305	266	285	216	225	228	242	I	18
131	EBI-2008-72e	EBI-2008-72		32.65	130.817	Kumamoto	seed	M. sinensis	Japan dense-sampling	0.001	0.013	0.09	0.002	0.015	0.878	0	0	6	yes	255	194	294	305	266	285	216	225	228	242	I	18
650	EBI-2009-01a	EBI-2009-01		43.5269	143.644	Hokkaido	seed	M. sinensis	Japan dense-sampling	0	0.0005	0.0305	0.9655	0	0.001	0.0015	0	4	yes	251	194	294	306	270	287	215	226	227	249	C	6
801	EBI-2009-01b	EBI-2009-01		43.5269	143.644	Hokkaido	seed	M. sinensis	Japan dense-sampling	0	0	0.004	0.992	0	0.001	0.004	0	4	yes	251	194	294	306	270	287	215	226	227	249	C	6
719	EBI-2009-01c	EBI-2009-01		43.5269	143.644	Hokkaido	seed	M. sinensis	Japan dense-sampling	0	0	0.017	0.979	0	0.001	0.003	0	4	yes	251	194	294	306	270	287	215	226	227	249	C	6
851	EBI-2009-01d	EBI-2009-01		43.5269	143.644	Hokkaido	seed	M. sinensis	Japan dense-sampling	0.001	0	0.001	0.993	0	0.001	0.003	0.001	4	yes	251	194	294	306	270	287	215	226	227	249	C	6
725	EBI-2009-02b	EBI-2009-02		43.5312	143.644	Hokkaido	seed	M. sinensis	Japan dense-sampling	0	0	0.0153333	0.982333	0	0.000333333	0.00133333	0	4	yes	251	194	294	306	270	287	215	226	227	249	C	6
868	EBI-2009-02c	EBI-2009-02		43.5312	143.644	Hokkaido	seed	M. sinensis x M. sacchariflorus	Japan dense-sampling	0	0	0.0005	0.7315	0	0	0.267	0	4	no	251	194	294	306	270	287	215	226	227	249	C	6	5.40229	2x
743	EBI-2009-04b	EBI-2009-04		43.4456	143.686	Hokkaido	seed	M. sinensis	Japan dense-sampling	0.001	0.001	0.012	0.982	0.001	0.004	0	0	4	yes	251	194	294	306	270	287	215	226	227	249	C	6
793	EBI-2009-04c	EBI-2009-04		43.4456	143.686	Hokkaido	seed	M. sinensis	Japan dense-sampling	0	0	0.005	0.991	0	0.003	0	0	4	yes	251	194	294	306	270	287	215	226	227	249	C	6
757	EBI-2009-04d	EBI-2009-04		43.4456	143.686	Hokkaido	seed	M. sinensis	Japan dense-sampling	0.001	0.003	0.01	0.982	0.001	0.001	0.001	0.002	4	yes	251	194	294	306	270	287	215	226	227	249	C	6
773	EBI-2009-04e	EBI-2009-04		43.4456	143.686	Hokkaido	seed	M. sinensis	Japan dense-sampling	0	0	0.0075	0.9785	0	0.013	0	0	4	yes	251	194	294	306	270	287	215	226	227	249	C	6
683	EBI-2009-05a	EBI-2009-05		43.4452	143.684	Hokkaido	seed	M. sinensis	Japan dense-sampling	0	0.001	0.023	0.974	0.001	0.001	0	0	4	yes	251	194	294	306	270	287	215	226	227	249	C	6
703	EBI-2009-05b	EBI-2009-05		43.4452	143.684	Hokkaido	seed	M. sinensis	Japan dense-sampling	0.004	0	0.019	0.972	0.003	0.001	0.001	0	4	yes	251	194	294	306	270	287	215	226	227	249	C	6
653	EBI-2009-05c	EBI-2009-05		43.4452	143.684	Hokkaido	seed	M. sinensis	Japan dense-sampling	0.009	0.004	0.03	0.947	0.001	0.004	0.006	0	4	yes	251	194	294	306	270	287	215	226	227	249	C	6
670	EBI-2009-05d	EBI-2009-05		43.4452	143.684	Hokkaido	seed	M. sinensis	Japan dense-sampling	0	0	0.026	0.968	0.003	0	0.002	0.001	4	yes	251	194	294	306	270	287	215	226	227	249	C	6
646	EBI-2009-05e	EBI-2009-05		43.4452	143.684	Hokkaido	seed	M. sinensis	Japan dense-sampling	0	0	0.031	0.967	0	0.001	0	0	4	yes	251	194	294	306	270	287	215	226	227	249	C	6
651	EBI-2009-06a	EBI-2009-06		43.7602	144.241	Hokkaido	seed	M. sinensis	Japan dense-sampling	0	0	0.0305	0.968	0	0.0005	0	0	4	yes	251	194	294	306	270	287	215	226	227	249	C	6
642	EBI-2009-06b	EBI-2009-06		43.7602	144.241	Hokkaido	seed	M. sinensis	Japan dense-sampling	0	0	0.0315	0.9655	0.001	0.001	0	0.001	4	yes	251	194	294	306	270	287	215	226	227	249	C	6
669	EBI-2009-06c	EBI-2009-06		43.7602	144.241	Hokkaido	seed	M. sinensis	Japan dense-sampling	0	0	0.026	0.969	0	0.001	0.003	0	4	yes	251	194	294	306	270	287	215	226	227	249	C	6
724	EBI-2009-08i	EBI-2009-08		43.7514	144.234	Hokkaido	seed	M. sinensis	Japan dense-sampling	0	0.0002	0.0156	0.978	0	0.0034	0.0016	0	4	yes	251	194	294	306	270	287	215	226	227	249	C	6
772	EBI-2009-09b	EBI-2009-09		43.9453	144.071	Hokkaido	seed	M. sinensis	Japan dense-sampling	0	0	0.008	0.99	0.001	0	0	0	4	yes	251	194	294	306	270	287	215	226	227	249	C	6
696	EBI-2009-09c	EBI-2009-09		43.9453	144.071	Hokkaido	seed	M. sinensis	Japan dense-sampling	0	0	0.0205	0.9785	0	0.0005	0	0	4	yes	255	194	294	305	266	285	216	224	228	237		20
780	EBI-2009-09d	EBI-2009-09		43.9453	144.071	Hokkaido	seed	M. sinensis	Japan dense-sampling	0	0	0.007	0.986	0	0.003	0.002	0	4	yes	255	194	294	305	266	285	216	224	228	237		20
764	EBI-2009-09e	EBI-2009-09		43.9453	144.071	Hokkaido	seed	M. sinensis	Japan dense-sampling	0.001	0.002	0.009	0.982	0	0.001	0.005	0	4	yes	251	194	294	306	270	287	215	226	227	249	C	6
859	EBI-2009-11a	EBI-2009-11		43.9494	144.074	Hokkaido	seed	M. sinensis	Japan dense-sampling	0	0	0.001	0.9508	0	0	0.0472	0	4	yes	251	194	294	306	270	287	215	226	227	249	C	6
623	EBI-2009-14f	EBI-2009-14		42.7596	141.863	Hokkaido	seed	M. sinensis	Japan dense-sampling	0	0	0.037	0.961	0	0.001	0	0	4	yes	NA	NA	NA	NA	NA	NA	NA	NA	NA	NA		NA
763	EBI-2009-14g	EBI-2009-14		42.7596	141.863	Hokkaido	seed	M. sinensis	Japan dense-sampling	0	0	0.009	0.983	0.001	0.006	0	0	4	yes	NA	NA	NA	NA	NA	NA	NA	NA	NA	NA		NA
552	EBI-2009-14h	EBI-2009-14		42.7596	141.863	Hokkaido	seed	M. sinensis	Japan dense-sampling	0	0	0.064	0.934	0	0.001	0.001	0	4	yes	251	194	294	306	270	287	215	226	227	249	C	6
586	EBI-2009-14i	EBI-2009-14		42.7596	141.863	Hokkaido	seed	M. sinensis	Japan dense-sampling	0	0	0.049	0.9485	0	0.0005	0.0005	0.001	4	yes	251	194	294	306	270	287	215	226	227	249	C	6
625	EBI-2009-16a	EBI-2009-16		42.6933	141.573	Hokkaido	seed	M. sinensis	Japan dense-sampling	0	0.0005	0.0365	0.9615	0	0.001	0	0	4	yes	251	194	294	306	270	287	215	226	227	249	C	6
675	EBI-2009-16c	EBI-2009-16		42.6933	141.573	Hokkaido	seed	M. sinensis	Japan dense-sampling	0	0	0.0245	0.974	0	0.0005	0	0	4	yes	251	194	294	306	270	287	215	226	227	249	C	6
594	EBI-2009-16d	EBI-2009-16		42.6933	141.573	Hokkaido	seed	M. sinensis	Japan dense-sampling	0	0	0.045	0.95	0	0.004	0	0	4	yes	251	194	294	306	270	287	215	226	227	249	C	6
629	EBI-2009-17a	EBI-2009-17		42.6967	141.572	Hokkaido	seed	M. sinensis	Japan dense-sampling	0.0004	0	0.0346	0.9618	0.001	0.0012	0.0004	0.0008	4	yes	251	194	294	306	270	287	215	226	227	249	C	6
796	EBI-2009-18a	EBI-2009-18		42.6976	141.571	Hokkaido	seed	M. sinensis	Japan dense-sampling	0	0	0.005	0.994	0	0.001	0	0	4	yes	251	194	294	306	270	287	215	226	227	249	C	6
849	EBI-2009-18b	EBI-2009-18		42.6976	141.571	Hokkaido	seed	M. sinensis	Japan dense-sampling	0	0.001	0.001	0.994	0.001	0.002	0.001	0	4	yes	251	194	294	306	270	287	215	226	227	249	C	6
681	EBI-2009-18d	EBI-2009-18		42.6976	141.571	Hokkaido	seed	M. sinensis	Japan dense-sampling	0	0	0.023	0.971	0	0.004	0	0	4	yes	251	194	294	306	270	287	215	226	227	249	C	6
603	EBI-2009-18e	EBI-2009-18		42.6976	141.571	Hokkaido	seed	M. sinensis	Japan dense-sampling	0	0	0.0425	0.9545	0	0.0025	0	0	4	yes	251	194	294	306	270	287	215	226	227	249	C	6
814	EBI-2009-19e	EBI-2009-19		42.6982	141.57	Hokkaido	seed	M. sinensis	Japan dense-sampling	0.001	0	0.003	0.9882	0.0016	0.0048	0.001	0	4	yes	255	194	294	305	266	285	216	224	228	242	J	7
550	EBI-2009-20a	EBI-2009-20		42.4398	142.481	Hokkaido	seed	M. sinensis	Japan dense-sampling	0.000333333	0	0.0656667	0.926667	0.000666667	0.00333333	0.003	0.000333333	4	yes	251	194	294	306	270	287	215	226	227	249	C	6
563	EBI-2009-20b	EBI-2009-20		42.4398	142.481	Hokkaido	seed	M. sinensis	Japan dense-sampling	0	0	0.0595	0.9365	0	0.0025	0.0005	0	4	yes	251	194	294	306	270	287	215	226	227	249	C	6
543	EBI-2009-21f	EBI-2009-21		42.4403	142.481	Hokkaido	seed	M. sinensis	Japan dense-sampling	0	0.000333333	0.068	0.930333	0.001	0	0	0	4	yes	251	194	294	306	270	287	215	226	227	249	C	6	4.92592	2x
790	EBI-2009-21g	EBI-2009-21		42.4403	142.481	Hokkaido	seed	M. sinensis	Japan dense-sampling	0	0	0.0055	0.993	0	0.001	0	0	4	yes	251	194	294	306	270	287	215	226	227	249	C	6
671	EBI-2009-23f	EBI-2009-23		44.9893	142.113	Hokkaido	seed	M. sinensis	Japan dense-sampling	0.0005	0	0.0255	0.9715	0	0.001	0	0.0005	4	yes	251	194	294	306	270	287	215	226	227	249	C	6
647	EBI-2009-23g	EBI-2009-23		44.9893	142.113	Hokkaido	seed	M. sinensis	Japan dense-sampling	0	0	0.031	0.965	0	0	0.003	0	4	yes	251	194	294	306	270	287	215	226	227	249	C	6
842	EBI-2009-23h	EBI-2009-23		44.9893	142.113	Hokkaido	seed	M. sinensis	Japan dense-sampling	0	0	0.0015	0.994	0	0	0.0035	0	4	yes	251	194	294	306	270	287	215	226	227	249	C	6
535	EBI-2009-25a	EBI-2009-25		41.8	140.117	Hokkaido	seed	M. sinensis	Japan dense-sampling	0.001	0	0.0775	0.8965	0	0.024	0	0	4	yes	251	194	294	306	270	287	215	226	227	249	C	6
523	EBI-2009-25b	EBI-2009-25		41.8	140.117	Hokkaido	seed	M. sinensis	Japan dense-sampling	0	0.001	0.107	0.867	0	0.024	0	0	4	yes	255	194	294	305	267	285	216	224	228	242		21
521	EBI-2009-25c	EBI-2009-25		41.8	140.117	Hokkaido	seed	M. sinensis	Japan dense-sampling	0.002	0	0.109	0.879	0	0.009	0	0	4	yes	255	194	294	305	266	285	216	224	228	242	J	7	5.16041	2x
526	EBI-2009-26a	EBI-2009-26		44.862	142.159	Hokkaido	seed	M. sinensis	Japan dense-sampling	0	0	0.1018	0.885	0	0.0102	0.0024	0	4	yes	255	194	294	305	266	285	216	224	228	242	J	7
18	Gifu-2010-001	Gifu-2010-001	JPN-2011-002	35.3724	136.774	Gifu	clonal	M. sacchariflorus	Japan dense-sampling	0.0002	0.0014	0.001	0.0062	0.007	0.0004	0.9734	0.01	7	no	248	193	296	308	267	284	213	223	226	259		45	8.53097	4x
54	Gifu-2010-002	Gifu-2010-002	JPN-2011-018	35.4562	136.75	Gifu	clonal	M. sacchariflorus	Japan dense-sampling	0.0008	0.0704	0	0.0002	0	0	0.9272	0	7	no	248	193	296	307	267	283	213	224	226	259		1	8.42619	4x
236	Gifu-2010-003b	Gifu-2010-003		35.5054	136.696	Gifu	seed	M. sinensis	Japan dense-sampling	0	0	0.678	0.034	0.003	0.283	0.001	0	3	yes	251	194	294	306	270	287	215	226	227	249	C	6
227	Gifu-2010-003c	Gifu-2010-003		35.5054	136.696	Gifu	seed	M. sinensis	Japan dense-sampling	0	0	0.6535	0.043	0.001	0.3025	0	0	3	yes	251	194	294	306	270	287	215	226	227	249	C	6
223	Gifu-2010-003d	Gifu-2010-003		35.5054	136.696	Gifu	seed	M. sinensis	Japan dense-sampling	0.003	0	0.638	0.045	0.001	0.312	0	0	3	yes	251	194	294	306	270	287	215	226	227	249	C	6
235	Gifu-2010-003e	Gifu-2010-003		35.5054	136.696	Gifu	seed	M. sinensis	Japan dense-sampling	0	0	0.633	0.073	0.005	0.284	0.004	0	3	yes	251	194	294	306	270	287	215	226	227	249	C	6
58	Gifu-2010-005	Gifu-2010-005	JPN-2011-019	35.5413	136.677	Gifu	clonal	M. sacchariflorus	Japan dense-sampling	0.0016	0.0014	0.0014	0	0.0746	0.0008	0.9198	0.0002	7	no	248	193	296	307	267	283	213	224	226	259		1	8.53747	4x
207	Gifu-2010-006a	Gifu-2010-006		35.5413	136.677	Gifu	seed	M. sinensis	Japan dense-sampling	0	0	0.571	0.046	0	0.381	0	0	3	yes	251	194	294	306	270	287	215	226	227	249	C	6
209	Gifu-2010-006b	Gifu-2010-006		35.5413	136.677	Gifu	seed	M. sinensis	Japan dense-sampling	0	0	0.604	0.018	0	0.377	0	0	3	yes	251	194	294	306	270	287	215	226	227	249	C	6
211	Gifu-2010-006c	Gifu-2010-006		35.5413	136.677	Gifu	seed	M. sinensis	Japan dense-sampling	0.001	0	0.59	0.061	0	0.348	0	0	3	yes	251	194	294	306	270	287	215	226	227	249	C	6
210	Gifu-2010-006d	Gifu-2010-006		35.5413	136.677	Gifu	seed	M. sinensis	Japan dense-sampling	0	0	0.572	0.052	0	0.374	0	0	3	yes	251	194	294	306	270	287	215	226	227	249	C	6
217	Gifu-2010-006e	Gifu-2010-006		35.5413	136.677	Gifu	seed	M. sinensis	Japan dense-sampling	0	0	0.583	0.064	0.001	0.335	0.017	0	3	yes	251	194	294	306	270	287	215	226	227	249	C	6
61	Gifu-2010-007	Gifu-2010-007	JPN-2011-017	35.44	136.803	Gifu	clonal	M. sacchariflorus	Japan dense-sampling	0.0196	0	0.0634	0	0	0.0014	0.914	0	7	no	248	193	296	307	267	283	213	224	226	259		1	8.21872	4x
43	Gifu-2010-008	Gifu-2010-008	JPN-2011-013	35.441	136.804	Gifu	clonal	M. sacchariflorus	Japan dense-sampling	0.0522	0.0002	0	0.0004	0.0006	0.0012	0.9442	0.001	7	no	248	193	296	307	267	283	213	224	226	259		1	8.70983	4x
243	Gifu-2010-010a	Gifu-2010-010		36.2569	136.882	Gifu	seed	M. sinensis	Japan dense-sampling	0	0	0.669	0.06	0	0.271	0	0	3	yes	255	194	294	305	266	285	216	225	228	242	I	18
247	Gifu-2010-010b	Gifu-2010-010		36.2569	136.882	Gifu	seed	M. sinensis	Japan dense-sampling	0	0	0.695	0.041	0	0.264	0	0	3	yes	251	194	294	306	270	287	215	226	227	249	C	6
242	Gifu-2010-010-B30a	Gifu-2010-010-B30		36.2569	136.882	Gifu	seed	M. sinensis	Japan dense-sampling	0	0	0.649	0.078	0	0.272	0	0	3	yes	251	194	294	306	270	287	215	226	227	249	C	6
262	Gifu-2010-010-B30b	Gifu-2010-010-B30		36.2569	136.882	Gifu	seed	M. sinensis	Japan dense-sampling	0.001	0	0.677	0.077	0	0.239	0.005	0	3	yes	251	194	294	306	269	287	215	226	227	249		12
259	Gifu-2010-010-B30c	Gifu-2010-010-B30		36.2569	136.882	Gifu	seed	M. sinensis	Japan dense-sampling	0	0	0.691	0.067	0	0.241	0	0	3	yes	251	194	294	306	270	287	215	226	227	249	C	6
261	Gifu-2010-010-B30d	Gifu-2010-010-B30		36.2569	136.882	Gifu	seed	M. sinensis	Japan dense-sampling	0	0	0.697	0.062	0	0.24	0	0	3	yes	251	194	294	306	270	287	215	226	227	249	C	6
274	Gifu-2010-010-B30e	Gifu-2010-010-B30		36.2569	136.882	Gifu	seed	M. sinensis	Japan dense-sampling	0	0	0.721	0.058	0	0.22	0	0	3	yes	255	194	294	305	266	285	216	225	228	242	I	18
311	Gifu-2010-010c	Gifu-2010-010		36.2569	136.882	Gifu	seed	M. sinensis	Japan dense-sampling	0	0	0.79	0.025	0	0.184	0	0	3	yes	251	194	294	306	270	287	215	226	227	249	C	6
251	Gifu-2010-010e	Gifu-2010-010		36.2569	136.882	Gifu	seed	M. sinensis	Japan dense-sampling	0	0	0.681	0.057	0	0.261	0	0	3	yes	255	194	294	305	266	285	216	225	228	242	I	18
42	Gifu-2010-011	Gifu-2010-011	JPN-2011-003	36.2796	136.903	Gifu	clonal	M. sacchariflorus	Japan dense-sampling	0.001	0.011	0.001	0.031	0.004	0.001	0.945	0.007	7	no	248	193	296	308	267	283	213	225	226	259		22	8.18	4x
21	Gifu-2010-011a	Gifu-2010-011		36.2796	136.903	Gifu	seed	M. sacchariflorus	Japan dense-sampling	0	0.001	0.008	0.012	0	0.005	0.971	0.001	7	no	248	193	296	308	267	283	213	225	226	259		22	8.43388	4x
33	Gifu-2010-011b	Gifu-2010-011		36.2796	136.903	Gifu	seed	M. sacchariflorus	Japan dense-sampling	0.001	0	0.032	0.009	0	0.002	0.955	0.001	7	no	248	193	296	308	267	283	213	225	226	259		22	8.66543	4x
32	Gifu-2010-011c	Gifu-2010-011		36.2796	136.903	Gifu	seed	M. sacchariflorus	Japan dense-sampling	0.003	0	0.009	0.015	0.001	0.015	0.956	0	7	no	248	193	296	308	267	283	213	225	226	259		22	8.72012	4x
55	Gifu-2010-011d	Gifu-2010-011		36.2796	136.903	Gifu	seed	M. sacchariflorus	Japan dense-sampling	0.025	0	0.024	0.003	0.002	0.017	0.927	0.002	7	no	248	193	296	308	267	283	213	225	226	259		22	8.70956	4x
254	Gifu-2010-013a	Gifu-2010-013		36.4221	136.934	Toyama	seed	M. sinensis	Japan dense-sampling	0	0	0.711	0.038	0	0.249	0	0	3	yes	251	194	295	306	270	287	215	226	227	249		8
253	Gifu-2010-013b	Gifu-2010-013		36.4221	136.934	Toyama	seed	M. sinensis	Japan dense-sampling	0	0	0.738	0.01	0	0.252	0	0	3	yes	251	194	294	306	270	286	215	226	227	249	M	13
271	Gifu-2010-013c	Gifu-2010-013		36.4221	136.934	Toyama	seed	M. sinensis	Japan dense-sampling	0	0	0.735	0.04	0	0.224	0	0	3	yes	251	194	294	306	270	286	215	226	227	249	M	13
263	Gifu-2010-013d	Gifu-2010-013		36.4221	136.934	Toyama	seed	M. sinensis	Japan dense-sampling	0	0	0.676	0.085	0	0.239	0	0	3	yes	251	194	294	306	270	286	215	226	227	249	M	13
264	Gifu-2010-013e	Gifu-2010-013		36.4221	136.934	Toyama	seed	M. sinensis	Japan dense-sampling	0	0	0.752	0.009	0	0.238	0	0	3	yes	251	194	294	306	270	286	215	226	227	249	M	13
67	Gifu-2010-014	Gifu-2010-014	JPN-2011-016	36.1687	137.239	Gifu	clonal	M. sacchariflorus	Japan dense-sampling	0.05	0.001	0.015	0	0	0.041	0.889	0.003	7	no	248	193	296	307	267	283	212	224	226	259		48	8.29206	4x
74	Gifu-2010-014a	Gifu-2010-014		36.1687	137.239	Gifu	seed	M. sacchariflorus	Japan dense-sampling	0	0	0.0805	0.195	0	0.019	0.7045	0	7	no	248	194	294	307	267	283	213	224	226	258		23	8.21463	4x
69	Gifu-2010-014c	Gifu-2010-014		36.1687	137.239	Gifu	seed	M. sacchariflorus	Japan dense-sampling	0	0	0.049	0.047	0	0.035	0.868	0	7	no	248	194	294	307	267	283	213	224	226	258		23	8.65882	4x
60	Gifu-2010-014d	Gifu-2010-014		36.1687	137.239	Gifu	seed	M. sacchariflorus	Japan dense-sampling	0	0	0.033	0.021	0.001	0.026	0.918	0	7	no	248	194	294	307	267	283	213	224	226	258		23	8.49923	4x
249	Gifu-2010-015b	Gifu-2010-015		36.1687	137.239	Gifu	seed	M. sinensis	Japan dense-sampling	0	0	0.708	0.0275	0.0005	0.263	0	0	3	yes	251	194	294	306	270	287	215	226	227	249	C	6
240	Gifu-2010-015c	Gifu-2010-015		36.1687	137.239	Gifu	seed	M. sinensis	Japan dense-sampling	0	0	0.6665	0.0535	0.0005	0.2785	0	0	3	yes	251	194	294	306	270	287	215	226	227	249	C	6
250	Gifu-2010-015e	Gifu-2010-015		36.1687	137.239	Gifu	seed	M. sinensis	Japan dense-sampling	0	0	0.677	0.06	0	0.262	0	0	3	yes	251	194	294	306	270	287	215	226	227	249	C	6
64	Gifu-2010-016	Gifu-2010-016	JPN-2011-004	36.1694	137.31	Gifu	clonal	M. sacchariflorus	Japan dense-sampling	0	0	0.038	0.007	0	0.0484	0.9048	0.001	7	no	248	193	296	307	267	283	213	224	226	259		1	8.45546	4x
238	Gifu-2010-017a	Gifu-2010-017		36.1761	137.455	Gifu	seed	M. sinensis	Japan dense-sampling	0	0	0.651	0.066	0	0.282	0	0	3	yes	251	194	294	306	270	286	215	226	227	249	M	13
248	Gifu-2010-017b	Gifu-2010-017		36.1761	137.455	Gifu	seed	M. sinensis	Japan dense-sampling	0	0	0.684	0.051	0	0.264	0	0	3	yes	251	194	294	306	270	287	215	226	227	249	C	6
233	Gifu-2010-017c	Gifu-2010-017		36.1761	137.455	Gifu	seed	M. sinensis	Japan dense-sampling	0	0	0.656	0.049	0	0.294	0.001	0	3	yes	251	194	294	306	270	287	215	226	227	249	C	6
252	Gifu-2010-017d	Gifu-2010-017		36.1761	137.455	Gifu	seed	M. sinensis	Japan dense-sampling	0	0	0.656	0.085	0	0.258	0	0	3	yes	251	194	294	306	270	286	215	226	249	249		24
232	Gifu-2010-017e	Gifu-2010-017		36.1761	137.455	Gifu	seed	M. sinensis	Japan dense-sampling	0	0	0.646	0.058	0	0.295	0	0	3	yes	251	194	294	306	270	286	215	226	227	249	M	13
246	Gifu-2010-018c	Gifu-2010-018		36.216	137.543	Gifu	seed	M. sinensis	Japan dense-sampling	0	0.000333333	0.675333	0.0566667	0	0.266667	0	0	3	yes	251	194	294	306	270	287	215	226	227	249	C	6	5.36312	2x
244	Gifu-2010-018e	Gifu-2010-018		36.216	137.543	Gifu	seed	M. sinensis	Japan dense-sampling	0.001	0	0.6435	0.085	0	0.269	0.001	0	3	yes	251	194	294	306	270	286	215	226	227	249	M	13
226	Gifu-2010-019a	Gifu-2010-019		36.2817	137.582	Gifu	seed	M. sinensis	Japan dense-sampling	0	0	0.651	0.046	0	0.303	0	0	3	yes	251	194	294	306	270	287	215	226	227	249	C	6
228	Gifu-2010-019b	Gifu-2010-019		36.2817	137.582	Gifu	seed	M. sinensis	Japan dense-sampling	0	0	0.6435	0.054	0	0.3015	0	0	3	yes	255	194	294	305	266	285	216	224	228	242	J	7
231	Gifu-2010-019c	Gifu-2010-019		36.2817	137.582	Gifu	seed	M. sinensis	Japan dense-sampling	0	0	0.644	0.057	0	0.297	0	0	3	yes	251	194	294	306	270	287	215	226	227	249	C	6
255	Gifu-2010-019e	Gifu-2010-019		36.2817	137.582	Gifu	seed	M. sinensis	Japan dense-sampling	0.001	0	0.716	0.037	0.001	0.244	0.001	0	3	yes	251	194	294	306	270	287	215	NA	227	249		NA
40	Gifu-2010-020	Gifu-2010-020	JPN-2011-014	35.8725	136.864	Gifu	clonal	M. sacchariflorus	Japan dense-sampling	0	0	0.033	0.001	0	0	0.948	0.017	7	no	250	194	295	306	267	283	213	222	227	258		25	8.48379	4x
29	Gifu-2010-020a	Gifu-2010-020		35.8725	136.864	Gifu	seed	M. sacchariflorus	Japan dense-sampling	0.001	0.001	0.026	0.01	0	0.001	0.961	0	7	no	250	194	295	306	267	283	213	222	227	258		25	8.40832	4x
31	Gifu-2010-020b	Gifu-2010-020		35.8725	136.864	Gifu	seed	M. sacchariflorus	Japan dense-sampling	0.001	0	0.021	0.016	0	0.004	0.958	0	7	no	250	194	295	306	267	283	213	222	227	258		25
24	Gifu-2010-020c	Gifu-2010-020		35.8725	136.864	Gifu	seed	M. sacchariflorus	Japan dense-sampling	0.001	0	0.014	0.014	0	0.002	0.969	0	7	no	250	194	295	306	267	283	213	222	227	258		25	8.37559	4x
72	Gifu-2010-020d	Gifu-2010-020		35.8725	136.864	Gifu	seed	M. sacchariflorus	Japan dense-sampling	0	0	0	0.255	0	0	0.744	0	7	no	250	194	295	306	267	283	213	222	227	258		25	8.42758	4x
221	Gifu-2010-021a	Gifu-2010-021		35.8725	136.864	Gifu	seed	M. sinensis	Japan dense-sampling	0	0	0.616	0.068	0.001	0.314	0	0.001	3	yes	251	194	294	306	270	287	215	226	227	249	C	6
239	Gifu-2010-021b	Gifu-2010-021		35.8725	136.864	Gifu	seed	M. sinensis	Japan dense-sampling	0	0	0.669	0.049	0.001	0.28	0.001	0	3	yes	251	194	294	306	270	287	215	226	227	249	C	6
229	Gifu-2010-021c	Gifu-2010-021		35.8725	136.864	Gifu	seed	M. sinensis	Japan dense-sampling	0	0	0.677	0.021	0	0.301	0	0	3	yes	251	194	294	306	270	287	215	226	227	249	C	6
212	Gifu-2010-021d	Gifu-2010-021		35.8725	136.864	Gifu	seed	M. sinensis	Japan dense-sampling	0	0	0.63	0.02	0	0.348	0	0	3	yes	251	194	294	306	270	287	215	226	227	249	C	6	5.12612	2x
214	Gifu-2010-021e	Gifu-2010-021		35.8725	136.864	Gifu	seed	M. sinensis	Japan dense-sampling	0.001	0.001	0.602	0.052	0.001	0.339	0.004	0	3	yes	251	194	294	306	270	287	215	226	227	249	C	6
44	Gifu-2010-022	Gifu-2010-022	JPN-2011-020	35.6363	136.95	Gifu	clonal	M. sacchariflorus	Japan dense-sampling	0.0173333	0	0.0333333	0.001	0.001	0.00533333	0.941667	0	7	no	248	193	296	307	267	283	213	224	226	259		1	8.784	4x
11	Gifu-2010-022a	Gifu-2010-022		35.6363	136.95	Gifu	seed	M. sacchariflorus	Japan dense-sampling	0.001	0.001	0.0025	0.0065	0.0015	0.0035	0.981	0.002	7	no	248	193	296	307	267	283	213	224	226	259		1	8.34233	4x
237	Gifu-2010-023a	Gifu-2010-023		35.6363	136.95	Gifu	seed	M. sinensis	Japan dense-sampling	0	0	0.71	0.006	0.001	0.283	0	0	3	yes	251	194	294	306	270	287	215	226	227	249	C	6
241	Gifu-2010-023b	Gifu-2010-023		35.6363	136.95	Gifu	seed	M. sinensis	Japan dense-sampling	0	0	0.685	0.039	0	0.2735	0	0.0005	3	yes	251	194	294	306	270	287	215	226	227	249	C	6
225	Gifu-2010-023c	Gifu-2010-023		35.6363	136.95	Gifu	seed	M. sinensis	Japan dense-sampling	0	0	0.684	0.007	0.001	0.308	0	0	3	yes	251	194	294	306	270	287	215	226	227	249	C	6
222	Gifu-2010-023d	Gifu-2010-023		35.6363	136.95	Gifu	seed	M. sinensis	Japan dense-sampling	0	0	0.62	0.065	0.002	0.313	0	0	3	yes	251	194	294	306	270	287	215	226	227	249	C	6
66	Gifu-2010-024	Gifu-2010-024	JPN-2011-012	35.6363	136.95	Gifu	clonal	M. sacchariflorus	Japan dense-sampling	0	0.0002	0	0.0276	0	0	0.8906	0.0808	7	no	248	193	296	307	267	283	213	224	226	259		1	8.49923	4x
78	Gifu-2010-025	Gifu-2010-025	JPN-2011-021	35.5017	136.884	Gifu	clonal	M. sacchariflorus	Japan dense-sampling	0	0	0.2504	0.0204	0.0002	0.1498	0.5778	0	7	no	248	193	296	307	267	283	213	224	226	259		1	6.83312	3x
230	Gifu-2010-026a	Gifu-2010-026		35.5017	136.884	Gifu	seed	M. sinensis	Japan dense-sampling	0	0	0.626	0.072	0.002	0.299	0	0	3	yes	251	194	294	306	270	287	215	226	227	249	C	6	5.4509	2x
218	Gifu-2010-026b	Gifu-2010-026		35.5017	136.884	Gifu	seed	M. sinensis	Japan dense-sampling	0	0.001	0.633	0.032	0.002	0.331	0	0	3	yes	251	194	294	306	270	287	215	226	227	249	C	6
245	Gifu-2010-026c	Gifu-2010-026		35.5017	136.884	Gifu	seed	M. sinensis	Japan dense-sampling	0	0	0.714	0.016	0.001	0.269	0	0	3	yes	251	194	294	306	270	287	215	226	227	249	C	6
257	Gifu-2010-026d	Gifu-2010-026		35.5017	136.884	Gifu	seed	M. sinensis	Japan dense-sampling	0	0	0.717	0.037	0.001	0.244	0	0	3	yes	251	194	294	306	270	287	215	226	227	249	C	6
224	Gifu-2010-026e	Gifu-2010-026		35.5017	136.884	Gifu	seed	M. sinensis	Japan dense-sampling	0	0	0.654	0.034	0	0.311	0	0	3	yes	251	194	294	306	270	287	215	226	227	249	C	6
35	Gifu-2010-027	Gifu-2010-027	JPN-2011-005	35.3876	136.705	Gifu	clonal	M. sacchariflorus	Japan dense-sampling	0	0.0008	0.0006	0.0018	0.013	0.0038	0.953	0.027	7	no	248	193	296	307	268	283	213	224	226	259		46	8.25	4x
50	Gifu-2010-028	Gifu-2010-028	JPN-2011-015	35.3684	136.682	Gifu	clonal	M. sacchariflorus	Japan dense-sampling	0.0396	0.0008	0.0002	0.0206	0.0008	0.0002	0.9364	0.0012	7	no	247	193	296	307	267	283	213	224	226	259		47	8.4739	4x
205	Gifu-2010-029.1c	Gifu-2010-029.1		35.3684	136.682	Gifu	seed	M. sinensis	Japan dense-sampling	0	0	0.52	0.058	0.000333333	0.419	0.001	0.000333333	3	yes	251	194	294	306	270	287	215	226	227	249	C	6
206	Gifu-2010-029.1d	Gifu-2010-029.1		35.3684	136.682	Gifu	seed	M. sinensis	Japan dense-sampling	0.001	0.002	0.56	0.044	0	0.3915	0.0015	0	3	yes	251	194	294	306	270	287	215	226	227	249	C	6
213	Gifu-2010-029.2b	Gifu-2010-029.2		35.3684	136.682	Gifu	seed	M. sinensis	Japan dense-sampling	0	0	0.638	0.015	0.001	0.346	0	0	3	yes	251	194	294	306	270	286	215	226	227	249	M	13
208	Gifu-2010-029.2c	Gifu-2010-029.2		35.3684	136.682	Gifu	seed	M. sinensis	Japan dense-sampling	0	0	0.5525	0.066	0.001	0.38	0	0	3	yes	251	194	294	306	270	286	215	226	227	249	M	13
220	Gifu-2010-029.2d	Gifu-2010-029.2		35.3684	136.682	Gifu	seed	M. sinensis	Japan dense-sampling	0.0005	0.0005	0.605	0.074	0.001	0.318	0	0.001	3	yes	251	194	294	306	270	286	215	226	227	249	M	13
63	Gifu-2010-030	Gifu-2010-030	JPN-2011-006	35.3246	136.693	Gifu	clonal	M. sacchariflorus	Japan dense-sampling	0	0	0.001	0.044	0	0.048	0.905	0.001	7	no	248	193	296	307	267	283	213	224	226	259		1	8.47304	4x
12	Gifu-2010-030a	Gifu-2010-030		35.3246	136.693	Gifu	seed	M. sacchariflorus	Japan dense-sampling	0.0095	0	0.0035	0.0035	0	0.001	0.981	0	7	no	248	193	296	306	267	284	213	224	226	259		26
17	Gifu-2010-030b	Gifu-2010-030		35.3246	136.693	Gifu	seed	M. sacchariflorus	Japan dense-sampling	0	0.002	0.001	0.02	0.001	0.001	0.975	0	7	no	248	193	296	306	267	284	213	224	226	259		26
7	Gifu-2010-030c	Gifu-2010-030		35.3246	136.693	Gifu	seed	M. sacchariflorus	Japan dense-sampling	0.001	0	0.004	0.002	0.001	0.001	0.988	0.003	7	no	248	193	296	306	267	284	213	224	226	259		26	8.62309	4x
8	Hokkaido U, Livestock Farm-2	Hokkaido U, Livestock Farm-2	JPN-2011-008	42.425	142.481	Hokkaido	clonal	M. sacchariflorus	Japan dense-sampling	0	0	0.0002	0.0112	0	0	0.9836	0.004	7	no	248	193	296	306	267	284	213	224	226	259		26	8.51	4x
30	Hokkaido Univ-selection-1	Hokkaido Univ-selection-1	JPN-2011-011	31.5326	131.239	Miyazaki	clonal	M. sacchariflorus	Japan dense-sampling	0	0	0.0038	0.0004	0.0066	0.0298	0.9586	0.0004	7	no	248	193	296	307	267	284	213	224	226	259		5	8.51922	4x
65	Hokkaido Univ-selection-2	Hokkaido Univ-selection-2	JPN-2011-022	31.5326	131.239	Miyazaki	clonal	M. sacchariflorus	Japan dense-sampling	0	0	0.0012	0.0004	0	0.0538	0.904	0.04	7	no	248	193	296	307	267	284	213	224	226	259		5	8.43231	4x
59	Hokkaido Univ-selection-3	Hokkaido Univ-selection-3	JPN-2011-023	31.5326	131.239	Miyazaki	clonal	M. sacchariflorus	Japan dense-sampling	0.0006	0.002	0	0	0.0418	0.0034	0.9188	0.033	7	no	248	193	296	307	267	284	213	224	226	259		5	8.28487	4x
181	Hokkaido Univ-selection-4	Hokkaido Univ-selection-4	JPN-2011-024	31.4504	131.046	Miyazaki	clonal	M. sinensis	Japan dense-sampling	0.0044	0.0114	0.119	0.0008	0.0416	0.7744	0.0056	0.0426	6	yes	255	194	294	305	266	285	216	225	228	242	I	18
45	Hokkaido Univ-selection-5	Hokkaido Univ-selection-5	JPN-2011-025	32.0057	130.563	Miyazaki	clonal	M. sacchariflorus	Japan dense-sampling	0.0562	0.0004	0.001	0	0	0.001	0.941	0	7	no	248	193	296	307	267	283	213	224	226	259		1	8.44412	4x
459	JA10-2a	JA10-2		42.4667	140.867	Hokkaido	seed	M. sinensis	Japan dense-sampling	0	0	0.3016	0.6778	0.0008	0.0188	0	0.001	4	yes	255	194	294	305	266	285	216	224	228	242	J	7
433	JA11-1a	JA11-1		39.5508	141.163	Iwate	seed	M. sinensis	Japan dense-sampling	0.001	0	0.368	0.585	0.001	0.041	0.003	0	4	yes	251	194	294	306	270	287	215	226	227	249	C	6
431	JA11-1b	JA11-1		39.5508	141.163	Iwate	seed	M. sinensis	Japan dense-sampling	0	0	0.373	0.598	0	0.027	0.002	0	4	yes	251	194	294	306	270	287	215	226	227	249	C	6
463	JA11-1c	JA11-1		39.5508	141.163	Iwate	seed	M. sinensis	Japan dense-sampling	0	0	0.2975	0.6915	0	0.0095	0	0.001	4	yes	255	194	294	305	266	285	216	224	228	242	J	7
439	JA11-1e	JA11-1		39.5508	141.163	Iwate	seed	M. sinensis	Japan dense-sampling	0	0	0.341	0.604	0.001	0.054	0	0	4	yes	255	194	295	305	266	285	216	225	228	242	H	27
774	JA13a	JA13		43.85	142.35	Hokkaido	seed	M. sinensis	Japan dense-sampling	0	0	0.0075	0.991	0	0.001	0	0	4	yes	251	194	294	306	270	287	215	226	227	249	C	6
624	JA13b	JA13		43.85	142.35	Hokkaido	seed	M. sinensis	Japan dense-sampling	0	0	0.037	0.961	0	0	0	0	4	yes	251	194	294	306	270	287	215	226	227	249	C	6
687	JA13c	JA13		43.85	142.35	Hokkaido	seed	M. sinensis	Japan dense-sampling	0	0	0.022	0.976	0	0.002	0	0	4	yes	251	194	294	306	270	287	215	226	227	249	C	6
807	JA13d	JA13		43.85	142.35	Hokkaido	seed	M. sinensis	Japan dense-sampling	0	0	0.004	0.995	0	0	0	0	4	yes	251	194	294	306	270	287	215	226	227	249	C	6
365	JA14b	JA14		37.2897	140.313	Fukushima	seed	M. sinensis	Japan dense-sampling	0	0	0.6974	0.1692	0.0036	0.1288	0	0.0004	3	yes	255	194	295	305	266	285	216	225	228	242	H	27
510	JA15a	JA15		40.2842	140.485	Akita	seed	M. sinensis	Japan dense-sampling	0.001	0.001	0.191	0.795	0.001	0.008	0.001	0.003	4	yes	255	194	294	305	267	285	216	224	228	242		21
517	JA15b	JA15		40.2842	140.485	Akita	seed	M. sinensis	Japan dense-sampling	0	0	0.157	0.839	0	0.003	0	0	4	yes	255	194	294	305	266	285	216	224	228	242	J	7
506	JA15c	JA15		40.2842	140.485	Akita	seed	M. sinensis	Japan dense-sampling	0	0	0.198	0.8	0	0	0	0	4	yes	255	194	294	305	266	285	216	224	228	242	J	7
505	JA15d	JA15		40.2842	140.485	Akita	seed	M. sinensis	Japan dense-sampling	0	0	0.2	0.799	0	0.001	0	0	4	yes	255	194	294	305	267	285	216	224	228	242		21
513	JA15e	JA15		40.2842	140.485	Akita	seed	M. sinensis	Japan dense-sampling	0	0	0.184	0.814	0	0.001	0	0.001	4	yes	255	194	294	305	267	285	216	224	228	242		21
265	JA16a	JA16		36.0167	138.5	Nagano	seed	M. sinensis	Japan dense-sampling	0	0	0.669	0.094	0	0.236	0	0	3	yes	251	194	294	306	270	287	215	226	227	249	C	6
295	JA16b	JA16		36.0167	138.5	Nagano	seed	M. sinensis	Japan dense-sampling	0	0	0.732	0.069	0	0.198	0	0	3	yes	251	194	294	306	270	287	215	226	227	249	C	6	5.25729	2x
307	JA16c	JA16		36.0167	138.5	Nagano	seed	M. sinensis	Japan dense-sampling	0	0.001	0.726	0.081	0.001	0.191	0	0	3	yes	251	194	294	306	270	287	215	226	227	249	C	6
314	JA16d	JA16		36.0167	138.5	Nagano	seed	M. sinensis	Japan dense-sampling	0	0	0.742	0.079	0	0.177	0	0	3	yes	251	194	294	306	270	287	215	226	227	249	C	6
301	JA16e	JA16		36.0167	138.5	Nagano	seed	M. sinensis	Japan dense-sampling	0	0	0.756	0.048	0	0.195	0	0	3	yes	251	194	294	306	270	287	215	226	227	249	C	6
429	JA17-1a	JA17-1		39.7002	140.732	Akita	seed	M. sinensis	Japan dense-sampling	0	0	0.382	0.617	0	0.001	0	0	4	yes	255	194	295	305	266	285	216	225	228	242	H	27
452	JA17-1b	JA17-1		39.7002	140.732	Akita	seed	M. sinensis	Japan dense-sampling	0	0	0.309	0.631	0	0.059	0	0	4	yes	255	194	295	305	266	285	216	225	228	242	H	27
441	JA17-1c	JA17-1		39.7002	140.732	Akita	seed	M. sinensis	Japan dense-sampling	0	0	0.333	0.63	0	0.036	0	0	4	yes	255	194	295	305	266	285	216	225	228	242	H	27
448	JA17-1d	JA17-1		39.7002	140.732	Akita	seed	M. sinensis	Japan dense-sampling	0	0	0.3125	0.628	0	0.0585	0	0	4	yes	255	194	295	305	266	285	216	225	228	242	H	27
430	JA17-2a	JA17-2		39.45	140.483	Akita	seed	M. sinensis	Japan dense-sampling	0.0004	0.0004	0.3778	0.5932	0.0022	0.025	0.0004	0	4	yes	251	194	294	306	270	286	215	226	227	249	M	13
266	JA19a	JA19		36.743	136.83	Toyama	seed	M. sinensis	Japan dense-sampling	0	0	0.73	0.035	0	0.234	0	0	3	yes	251	194	294	306	270	287	215	226	227	249	C	6
347	JA19b	JA19		36.743	136.83	Toyama	seed	M. sinensis	Japan dense-sampling	0.004	0.00133333	0.732667	0.109333	0.002	0.149667	0.000666667	0.000333333	3	yes	251	194	294	306	270	287	215	225	227	249	A	28
850	JA1a	JA1		44.9848	142.084	Hokkaido	seed	M. sinensis	Japan dense-sampling	0	0	0.001	0.995	0	0.002	0	0.001	4	yes	251	194	294	306	270	287	215	226	227	249	C	6	5.03311	2x
808	JA1b	JA1		44.9848	142.084	Hokkaido	seed	M. sinensis	Japan dense-sampling	0.001	0.001	0.004	0.993	0	0	0	0	4	yes	251	194	294	306	270	287	215	226	227	249	C	6
809	JA1c	JA1		44.9848	142.084	Hokkaido	seed	M. sinensis	Japan dense-sampling	0	0	0.004	0.995	0	0	0	0	4	yes	251	194	294	306	270	287	215	226	227	249	C	6
781	JA1d	JA1		44.9848	142.084	Hokkaido	seed	M. sinensis	Japan dense-sampling	0	0	0.007	0.986	0.006	0.001	0	0	4	yes	251	194	294	306	270	287	215	226	227	249	C	6
626	JA1e	JA1		44.9848	142.084	Hokkaido	seed	M. sinensis	Japan dense-sampling	0	0	0.036	0.961	0	0.002	0	0	4	yes	251	194	294	306	270	287	215	226	227	249	C	6
383	JA21-1a	JA21-1		NA	NA	Yamagata	seed	M. sinensis	Japan dense-sampling	0.001	0.001	0.513	0.482	0	0.003	0	0	3	no	255	193	295	305	266	285	216	225	228	242	N	29
398	JA21-1c	JA21-1		NA	NA	Yamagata	seed	M. sinensis	Japan dense-sampling	0	0	0.459	0.477	0	0.063	0	0	3	no	255	194	295	305	266	285	216	225	228	242	H	27
396	JA21-1d	JA21-1		NA	NA	Yamagata	seed	M. sinensis	Japan dense-sampling	0	0	0.4625	0.505	0	0.031	0	0	3	no	255	194	295	305	266	285	216	225	228	242	H	27
394	JA21-1e	JA21-1		NA	NA	Yamagata	seed	M. sinensis	Japan dense-sampling	0.001	0	0.468	0.479	0.001	0.051	0	0	3	no	255	193	295	305	266	285	216	225	228	242	N	29
392	JA21-2a	JA21-2		NA	NA	Yamagata	seed	M. sinensis	Japan dense-sampling	0	0	0.473	0.491	0	0.035	0	0	3	no	251	194	294	306	270	287	215	227	227	249		30
395	JA21-2b	JA21-2		NA	NA	Yamagata	seed	M. sinensis	Japan dense-sampling	0	0	0.464	0.488	0	0.047	0	0	3	no	255	194	295	305	266	285	216	225	228	242	H	27	5.42797	2x
420	JA21-2c	JA21-2		NA	NA	Yamagata	seed	M. sinensis	Japan dense-sampling	0.006	0.001	0.397	0.486	0.008	0.093	0.004	0.005	3	no	255	194	295	305	266	285	216	225	228	242	H	27
416	JA21-2d	JA21-2		NA	NA	Yamagata	seed	M. sinensis	Japan dense-sampling	0	0	0.421	0.526	0	0.052	0	0	3	no	251	194	294	306	270	287	215	227	227	249		30
385	JA21-2e	JA21-2		NA	NA	Yamagata	seed	M. sinensis	Japan dense-sampling	0	0	0.486	0.457	0	0.056	0	0	3	no	251	194	294	306	270	287	215	227	227	249		30
514	JA22a	JA22		40.9672	141.374	Aomori	seed	M. sinensis	Japan dense-sampling	0	0.001	0.175	0.795	0	0.029	0	0	4	yes	255	194	295	305	266	285	216	225	228	242	H	27
516	JA22b	JA22		40.9672	141.374	Aomori	seed	M. sinensis	Japan dense-sampling	0	0	0.168	0.803	0	0.028	0	0	4	yes	255	194	295	305	266	285	216	225	228	242	H	27
504	JA22c	JA22		40.9672	141.374	Aomori	seed	M. sinensis	Japan dense-sampling	0.001	0.001	0.202	0.757	0.001	0.038	0	0	4	yes	255	194	295	305	266	285	216	225	228	242	H	27
509	JA22d	JA22		40.9672	141.374	Aomori	seed	M. sinensis	Japan dense-sampling	0	0	0.191	0.792	0	0.015	0	0	4	yes	255	194	295	305	266	285	216	225	228	242	H	27
515	JA22e	JA22		40.9672	141.374	Aomori	seed	M. sinensis	Japan dense-sampling	0.001	0	0.175	0.816	0	0.007	0	0	4	yes	255	194	295	305	266	285	216	225	228	242	H	27
346	JA23a	JA23		36.8749	138.376	Nagano	seed	M. sinensis	Japan dense-sampling	0	0	0.738	0.112	0	0.15	0	0	3	yes	251	194	294	306	270	286	215	226	227	249	M	13
366	JA23b	JA23		36.8749	138.376	Nagano	seed	M. sinensis	Japan dense-sampling	0	0	0.724	0.147	0	0.128	0	0	3	yes	251	194	294	306	270	286	215	226	227	249	M	13
326	JA23c	JA23		36.8749	138.376	Nagano	seed	M. sinensis	Japan dense-sampling	0	0	0.693	0.139	0	0.167	0	0	3	yes	251	194	294	306	270	286	215	226	227	249	M	13
316	JA23d	JA23		36.8749	138.376	Nagano	seed	M. sinensis	Japan dense-sampling	0	0	0.703	0.122	0	0.174	0	0	3	yes	251	194	294	306	270	286	215	226	227	249	M	13	5.34629	2x
335	JA23e	JA23		36.8749	138.376	Nagano	seed	M. sinensis	Japan dense-sampling	0	0	0.711	0.131	0	0.157	0	0	3	yes	251	194	294	306	270	286	215	226	227	249	M	13
343	JA24-1a	JA24-1		35.5	138.75	Yamanashi	seed	M. sinensis	Japan dense-sampling	0	0	0.756	0.091	0.001	0.151	0	0	3	yes	251	194	294	306	270	287	215	225	227	249	A	28
370	JA24-1b	JA24-1		35.5	138.75	Yamanashi	seed	M. sinensis	Japan dense-sampling	0	0	0.789	0.093	0.001	0.116	0	0	3	yes	251	194	294	306	270	287	215	225	227	249	A	28
337	JA24-1d	JA24-1		35.5	138.75	Yamanashi	seed	M. sinensis	Japan dense-sampling	0	0	0.741	0.096	0.007	0.155	0	0	3	yes	251	194	294	306	270	287	215	225	227	249	A	28
345	JA24-1e	JA24-1		35.5	138.75	Yamanashi	seed	M. sinensis	Japan dense-sampling	0	0.0005	0.773	0.0725	0.002	0.1505	0	0	3	yes	251	194	294	306	270	287	215	225	227	249	A	28
371	JA24-2a	JA24-2		35.6167	138.933	Yamanashi	seed	M. sinensis	Japan dense-sampling	0	0	0.732	0.153	0.003	0.112	0	0	3	yes	251	194	294	306	270	287	215	225	227	249	A	28
368	JA24-2b	JA24-2		35.6167	138.933	Yamanashi	seed	M. sinensis	Japan dense-sampling	0.0005	0.0005	0.657	0.2155	0.0035	0.1225	0	0	3	yes	251	194	294	306	270	287	215	225	227	249	A	28
375	JA24-2d	JA24-2		35.6167	138.933	Yamanashi	seed	M. sinensis	Japan dense-sampling	0.001	0	0.74	0.158	0	0.1	0	0	3	yes	251	194	294	306	270	287	215	225	227	249	A	28
379	JA24-2e	JA24-2		35.6167	138.933	Yamanashi	seed	M. sinensis	Japan dense-sampling	0	0.001	0.776	0.137	0.002	0.083	0	0.001	3	yes	255	194	295	305	266	285	216	224	228	242		31
267	JA25a	JA25		36.1247	137.938	Nagano	seed	M. sinensis	Japan dense-sampling	0	0	0.7058	0.0614	0	0.2316	0	0	3	yes	251	194	294	306	270	287	215	226	227	249	C	6
363	JA26a	JA26		35.6667	138.567	Yamanashi	seed	M. sinensis	Japan dense-sampling	0.001	0.0005	0.7445	0.113	0.0085	0.1295	0.0025	0.0005	3	yes	251	194	294	306	270	288	215	226	227	249		9
354	JA26b	JA26		35.6667	138.567	Yamanashi	seed	M. sinensis	Japan dense-sampling	0.001	0.000666667	0.747667	0.102	0.001	0.142333	0.005	0	3	yes	251	194	294	306	270	288	215	226	227	249		9
288	JA30-1a	JA30-1		36.2912	138.393	Nagano	seed	M. sinensis	Japan dense-sampling	0	0	0.68	0.1145	0	0.204	0	0	3	yes	251	194	294	306	270	287	215	226	227	249	C	6
349	JA30-1b	JA30-1		36.2912	138.393	Nagano	seed	M. sinensis	Japan dense-sampling	0	0	0.783333	0.0683333	0	0.147667	0	0	3	yes	251	194	294	306	270	287	215	226	227	249	C	6
293	JA30-2a	JA30-2		36.2886	138.451	Nagano	seed	M. sinensis	Japan dense-sampling	0	0	0.7085	0.0915	0	0.199	0	0	3	yes	255	193	295	305	266	285	216	225	228	242	N	29
318	JA30-2b	JA30-2		36.2886	138.451	Nagano	seed	M. sinensis	Japan dense-sampling	0	0.001	0.734	0.092	0	0.172	0	0	3	yes	255	193	295	305	266	285	216	225	228	242	N	29
308	JA30-2c	JA30-2		36.2886	138.451	Nagano	seed	M. sinensis	Japan dense-sampling	0	0	0.692	0.117	0	0.1895	0.001	0	3	yes	251	194	294	306	270	287	215	226	227	249	C	6
315	JA30-3a	JA30-3		36.2679	138.489	Nagano	seed	M. sinensis	Japan dense-sampling	0	0	0.713	0.109	0.001	0.177	0	0	3	yes	255	194	295	305	266	285	216	225	228	242	H	27
339	JA30-3b	JA30-3		36.2679	138.489	Nagano	seed	M. sinensis	Japan dense-sampling	0	0	0.745	0.101	0	0.154	0	0	3	yes	255	194	295	305	266	285	216	225	228	242	H	27
331	JA30-3c	JA30-3		36.2679	138.489	Nagano	seed	M. sinensis	Japan dense-sampling	0.001	0	0.737	0.101	0.001	0.161	0	0	3	yes	255	194	295	305	266	285	216	225	228	242	H	27	5.36939	2x
312	JA30-3d	JA30-3		36.2679	138.489	Nagano	seed	M. sinensis	Japan dense-sampling	0	0	0.736	0.084	0	0.179	0	0	3	yes	255	194	295	305	266	285	216	225	228	242	H	27
344	JA30-3e	JA30-3		36.2679	138.489	Nagano	seed	M. sinensis	Japan dense-sampling	0	0	0.736	0.113	0	0.151	0	0	3	yes	255	194	295	305	266	285	216	225	228	242	H	27
176	JA31-1a	JA31-1		31.3778	130.442	Kagoshima	seed	M. sinensis	Japan dense-sampling	0.001	0	0.1485	0	0.0545	0.7935	0	0.002	6	yes	251	194	294	306	270	287	215	226	227	249	C	6
169	JA31-1b	JA31-1		31.3778	130.442	Kagoshima	seed	M. sinensis	Japan dense-sampling	0.005	0.001	0.107	0.003	0.075	0.807	0	0.001	6	yes	251	194	294	306	270	287	215	226	227	249	C	6
184	JA31-1c	JA31-1		31.3778	130.442	Kagoshima	seed	M. sinensis	Japan dense-sampling	0.001	0	0.144	0.01	0.078	0.767	0	0	6	yes	251	194	294	306	270	287	215	226	227	249	C	6
186	JA31-1d	JA31-1		31.3778	130.442	Kagoshima	seed	M. sinensis	Japan dense-sampling	0.001	0.002	0.165	0.005	0.057	0.761	0.009	0	6	yes	251	194	294	306	270	287	215	226	227	249	C	6
191	JA31-2a	JA31-2		31.3778	130.442	Kagoshima	seed	M. sinensis	Japan dense-sampling	0.0045	0	0.148	0.076	0.0485	0.7225	0	0.0005	6	yes	255	194	294	305	266	285	216	225	228	242	I	18
194	JA31-2c	JA31-2		31.3778	130.442	Kagoshima	seed	M. sinensis	Japan dense-sampling	0	0	0.126	0.132	0.064	0.677	0	0	6	yes	255	194	294	305	266	285	216	225	228	242	I	18
180	JA31-2d	JA31-2		31.3778	130.442	Kagoshima	seed	M. sinensis	Japan dense-sampling	0.0015	0.0005	0.1365	0.0335	0.048	0.78	0	0	6	yes	255	194	294	305	266	285	216	225	228	242	I	18
178	JA31-3a	JA31-3		31.3778	130.442	Kagoshima	seed	M. sinensis	Japan dense-sampling	0.002	0.0018	0.154	0.0006	0.0564	0.785	0	0.0004	6	yes	255	194	301	305	266	286	217	226	228	242		32
187	JA32a	JA32		34.9739	133.473	Okayama	seed	M. sinensis	Japan dense-sampling	0.0014	0	0.1008	0.138	0.0018	0.7574	0	0	6	yes	251	194	294	306	271	287	215	226	227	249	B	2
802	JA3-3a	JA3-3		43.55	144.967	Hokkaido	seed	M. sinensis	Japan dense-sampling	0	0	0.004	0.9925	0.0005	0.001	0	0.001	4	yes	251	194	294	306	270	287	215	226	227	249	C	6
742	JA3-3b	JA3-3		43.55	144.967	Hokkaido	seed	M. sinensis	Japan dense-sampling	0	0	0.0125	0.9865	0	0.001	0	0	4	yes	251	194	294	306	270	287	215	226	227	249	C	6
759	JA3-3c	JA3-3		43.55	144.967	Hokkaido	seed	M. sinensis	Japan dense-sampling	0.001	0	0.01	0.985	0.002	0.001	0	0	4	yes	251	194	294	306	270	287	215	226	227	249	C	6
196	JA33d	JA33		35.071	135.609	Kyoto	seed	M. sinensis	Japan dense-sampling	0	0	0.172	0.1925	0.001	0.6345	0	0	6	yes	251	194	294	306	271	287	215	226	227	249	B	2
193	JA33e	JA33		35.071	135.609	Kyoto	seed	M. sinensis	Japan dense-sampling	0.000333333	0	0.183667	0.135	0.001	0.68	0	0	6	yes	251	194	294	306	271	287	215	226	227	249	B	2
107	JA34a	JA34		34.8	132.85	Hiroshima	seed	M. sinensis	Japan dense-sampling	0.001	0	0.091	0.001	0.001	0.906	0	0	6	yes	NA	NA	294	NA	NA	NA	NA	NA	NA	NA		NA
154	JA34b	JA34		34.8	132.85	Hiroshima	seed	M. sinensis	Japan dense-sampling	0.001	0	0.156	0	0	0.842	0	0	6	yes	251	194	294	306	271	287	215	226	227	249	B	2
740	JA3-4b	JA3-4		43.55	144.967	Hokkaido	seed	M. sinensis	Japan dense-sampling	0	0	0.013	0.986	0	0.000333333	0	0	4	yes	251	194	294	306	270	288	215	226	227	249		9
803	JA3-4c	JA3-4		43.55	144.967	Hokkaido	seed	M. sinensis	Japan dense-sampling	0	0	0.004	0.994	0	0.001	0	0	4	yes	251	194	294	306	270	288	215	226	227	249		9
113	JA34d	JA34		34.8	132.85	Hiroshima	seed	M. sinensis	Japan dense-sampling	0.001	0.001	0.096	0.002	0.001	0.899	0	0	6	yes	251	194	294	306	271	287	215	226	227	249	B	2
97	JA34e	JA34		34.8	132.85	Hiroshima	seed	M. sinensis	Japan dense-sampling	0.0005	0	0.084	0	0.002	0.9135	0	0	6	yes	251	194	294	306	271	287	215	226	227	249	B	2
185	JA35a	JA35		36.2	133.317	Shimane	seed	M. sinensis	Japan dense-sampling	0.001	0	0.189	0.029	0.017	0.763	0	0	6	yes	NA	NA	NA	NA	NA	NA	NA	NA	NA	NA		NA
190	JA35b	JA35		36.2	133.317	Shimane	seed	M. sinensis	Japan dense-sampling	0	0.001	0.129	0.142	0.001	0.727	0	0	6	yes	255	194	294	305	266	285	216	225	228	242	I	18
167	JA35c	JA35		36.2	133.317	Shimane	seed	M. sinensis	Japan dense-sampling	0.001	0.004	0.159	0.023	0.002	0.809	0	0	6	yes	251	194	294	306	271	287	215	226	227	249	B	2
195	JA35d	JA35		36.2	133.317	Shimane	seed	M. sinensis	Japan dense-sampling	0.006	0.002	0.151	0.176	0.009	0.656	0	0	6	yes	255	194	294	305	266	285	216	225	228	242	I	18
189	JA35e	JA35		36.2	133.317	Shimane	seed	M. sinensis	Japan dense-sampling	0	0.001	0.124	0.136	0	0.738	0	0	6	yes	255	194	294	305	266	285	216	225	228	242	I	18
145	JA37a	JA37		36.9833	136.9	Ishikawa	seed	M. sinensis	Japan dense-sampling	0.002	0.001	0.087	0	0.044	0.856	0.01	0	6	yes	255	194	295	305	267	285	216	225	228	242		33
173	JA37b	JA37		36.9833	136.9	Ishikawa	seed	M. sinensis	Japan dense-sampling	0.014	0	0.116	0.001	0.064	0.802	0.001	0.001	6	yes	255	194	294	305	266	285	216	225	228	242	I	18
146	JA37c	JA37		36.9833	136.9	Ishikawa	seed	M. sinensis	Japan dense-sampling	0.0255	0	0.097	0	0.0225	0.854	0	0	6	yes	255	194	294	305	266	285	216	225	228	242	I	18
157	JA37d	JA37		36.9833	136.9	Ishikawa	seed	M. sinensis	Japan dense-sampling	0.003	0.001	0.111	0	0.047	0.836	0	0	6	yes	255	194	295	305	267	285	216	225	228	242		33
373	JA39a	JA39		37.0333	138.25	Niigata	seed	M. sinensis	Japan dense-sampling	0	0	0.718	0.173	0	0.108	0	0	3	yes	251	194	294	306	270	287	215	226	227	249	C	6
338	JA39b	JA39		37.0333	138.25	Niigata	seed	M. sinensis	Japan dense-sampling	0	0.001	0.575	0.268	0	0.155	0	0	3	yes	251	194	294	306	270	287	215	226	227	249	C	6
358	JA39c	JA39		37.0333	138.25	Niigata	seed	M. sinensis	Japan dense-sampling	0	0	0.727	0.132	0	0.14	0	0	3	yes	251	194	294	306	270	287	215	226	227	249	C	6
336	JA39d	JA39		37.0333	138.25	Niigata	seed	M. sinensis	Japan dense-sampling	0	0	0.589	0.2535	0.001	0.1555	0.0005	0.001	3	yes	251	194	294	306	270	287	215	226	227	249	C	6
381	JA40b	JA40		31.6	130.55	Kagoshima	seed	M. sinensis	Japan dense-sampling	0	0	0.7435	0.1585	0	0.097	0	0	3	yes	251	194	294	306	270	287	215	226	227	249	C	6
353	JA40c	JA40		31.6	130.55	Kagoshima	seed	M. sinensis	Japan dense-sampling	0	0	0.729	0.127	0.001	0.143	0	0	3	yes	251	194	294	306	270	287	215	226	227	249	C	6
175	JA40d	JA40		31.6	130.55	Kagoshima	seed	M. sinensis	Japan dense-sampling	0.011	0.008	0.134	0.001	0.047	0.796	0	0.001	6	yes	255	194	294	305	266	285	216	225	228	241		34	5.18848	2x
323	JA40e	JA40		31.6	130.55	Kagoshima	seed	M. sinensis	Japan dense-sampling	0	0	0.703	0.127	0	0.168	0	0	3	yes	251	194	294	306	270	287	215	226	227	249	C	6
188	JA41a	JA41		31.6	130.55	Kagoshima	seed	M. sinensis	Japan dense-sampling	0.001	0.002	0.166	0.001	0.085	0.742	0.001	0.001	6	yes	255	194	294	305	266	285	216	225	228	242	I	18
171	JA41c	JA41		31.6	130.55	Kagoshima	seed	M. sinensis	Japan dense-sampling	0.0035	0.0025	0.1365	0	0.051	0.8045	0	0.001	6	yes	255	194	294	305	266	285	216	225	228	242	I	18
168	JA41d	JA41		31.6	130.55	Kagoshima	seed	M. sinensis	Japan dense-sampling	0.001	0.0135	0.086	0.0005	0.0715	0.8085	0.0105	0.0095	6	yes	255	194	294	305	266	285	216	225	228	242	I	18
112	JA43-1a	JA43-1		33.5	133.433	Kochi	seed	M. sinensis	Japan dense-sampling	0	0	0.092	0.001	0.001	0.9	0.005	0	6	yes	255	194	294	305	266	285	216	225	228	242	I	18
96	JA43-1b	JA43-1		33.5	133.433	Kochi	seed	M. sinensis	Japan dense-sampling	0.002	0.0005	0.0685	0.001	0.0125	0.914	0.0015	0.0005	6	yes	255	194	294	305	266	285	216	225	228	242	I	18
134	JA43-1c	JA43-1		33.5	133.433	Kochi	seed	M. sinensis	Japan dense-sampling	0.002	0	0.123	0	0	0.874	0	0	6	yes	255	194	294	305	266	285	216	225	228	242	I	18
135	JA43-1d	JA43-1		33.5	133.433	Kochi	seed	M. sinensis	Japan dense-sampling	0.004	0.001	0.114	0.002	0.004	0.873	0.002	0	6	yes	255	194	294	305	266	285	216	225	228	242	I	18
163	JA43-2a	JA43-2		33.5	133.433	Kochi	seed	M. sinensis	Japan dense-sampling	0.001	0.001	0.169	0.001	0.001	0.827	0	0	6	yes	255	194	294	305	266	285	216	225	228	242	I	18
114	JA43-2b	JA43-2		33.5	133.433	Kochi	seed	M. sinensis	Japan dense-sampling	0.002	0	0.0975	0.0005	0.0015	0.898	0	0	6	yes	251	194	294	306	271	287	215	226	227	249	B	2
129	JA43-2c	JA43-2		33.5	133.433	Kochi	seed	M. sinensis	Japan dense-sampling	0.0125	0.0005	0.091	0.0005	0.004	0.878	0.013	0	6	yes	251	194	294	306	271	287	215	226	227	249	B	2
334	JA44a	JA44		35.6833	140.033	Chiba	seed	M. sinensis	Japan dense-sampling	0	0.001	0.669	0.067	0.1045	0.158	0	0.0005	3	yes	251	194	294	306	270	287	215	226	227	249	C	6
305	JA44b	JA44		35.6833	140.033	Chiba	seed	M. sinensis	Japan dense-sampling	0.001	0	0.68	0.066	0.054	0.193	0.001	0.004	3	yes	251	194	294	306	270	287	215	226	227	249	C	6
306	JA44c	JA44		35.6833	140.033	Chiba	seed	M. sinensis	Japan dense-sampling	0.001	0.001	0.615	0.112	0.071	0.191	0.008	0.001	3	yes	250	194	294	306	270	287	215	226	227	249		35
162	JA44d	JA44		35.6833	140.033	Chiba	seed	M. sinensis	Japan dense-sampling	0.001	0.001	0.114	0	0.055	0.828	0	0	6	yes	251	194	294	306	270	288	215	226	227	249		9
204	JA45a	JA45		35.65	136.05	Fukui	seed	M. sinensis	Japan dense-sampling	0	0.001	0.513	0.042	0.001	0.443	0	0	3	yes	251	194	294	306	270	287	215	226	227	249	C	6
201	JA45b	JA45		35.65	136.05	Fukui	seed	M. sinensis	Japan dense-sampling	0	0	0.5125	0.0065	0.0015	0.479	0	0	3	yes	251	194	294	306	270	287	215	226	227	249	C	6
203	JA45c	JA45		35.65	136.05	Fukui	seed	M. sinensis	Japan dense-sampling	0	0	0.524	0.018	0	0.455	0.003	0	3	yes	255	194	294	305	266	285	216	225	228	242	I	18
202	JA45d	JA45		35.65	136.05	Fukui	seed	M. sinensis	Japan dense-sampling	0	0	0.533	0.007	0	0.459	0	0	3	yes	251	194	294	306	270	287	215	226	227	249	C	6
124	JA46a	JA46		33.9908	133.581	Ehime	seed	M. sinensis	Japan dense-sampling	0	0.001	0.1	0.001	0.004	0.883	0.009	0.001	6	yes	251	194	294	306	271	287	215	226	227	249	B	2
111	JA46b	JA46		33.9908	133.581	Ehime	seed	M. sinensis	Japan dense-sampling	0.004	0.001	0.062	0.026	0.001	0.901	0.006	0	6	yes	251	194	294	306	272	287	215	226	227	249		36
120	JA46c	JA46		33.9908	133.581	Ehime	seed	M. sinensis	Japan dense-sampling	0.001	0	0.105	0.002	0	0.891	0	0	6	yes	251	194	294	306	271	287	215	226	227	249	B	2
152	JA46d	JA46		33.9908	133.581	Ehime	seed	M. sinensis	Japan dense-sampling	0	0.001	0.143	0.003	0.002	0.85	0	0	6	yes	251	194	294	306	272	287	215	226	227	249		36
126	JA46e	JA46		33.9908	133.581	Ehime	seed	M. sinensis	Japan dense-sampling	0.001	0.003	0.112	0	0.001	0.882	0	0	6	yes	251	194	294	306	271	287	215	226	227	249	B	2
215	JA47a	JA47		34.7667	137.383	Aichi	seed	M. sinensis	Japan dense-sampling	0.0008	0.0004	0.6052	0.0502	0.0048	0.3388	0	0	3	yes	251	194	294	306	270	287	215	226	227	249	C	6
133	JA48a	JA48		33.4	132.933	Kochi	seed	M. sinensis	Japan dense-sampling	0.001	0	0.12	0.001	0.001	0.877	0	0	6	yes	255	194	294	305	266	285	216	225	228	242	I	18	5.33266	2x
118	JA48b	JA48		33.4	132.933	Kochi	seed	M. sinensis	Japan dense-sampling	0	0	0.1	0.007	0	0.892	0	0	6	yes	255	194	294	305	266	285	216	225	228	242	I	18
115	JA48c	JA48		33.4	132.933	Kochi	seed	M. sinensis	Japan dense-sampling	0.001	0	0.098	0	0.002	0.898	0	0	6	yes	255	194	294	305	266	285	216	225	228	242	I	18
93	JA48d	JA48		33.4	132.933	Kochi	seed	M. sinensis	Japan dense-sampling	0	0.001	0.071	0.001	0.004	0.923	0	0	6	yes	255	194	294	305	266	285	216	225	228	242	I	18
144	JA48e	JA48		33.4	132.933	Kochi	seed	M. sinensis	Japan dense-sampling	0.001	0	0.106	0.003	0.028	0.86	0.002	0	6	yes	251	194	294	306	270	287	215	226	227	249	C	6
219	JA49a	JA49		35.2875	136.978	Aichi	seed	M. sinensis	Japan dense-sampling	0	0	0.615	0.06	0	0.324	0	0	3	yes	251	194	294	306	270	287	215	226	227	249	C	6
216	JA49c	JA49		35.2875	136.978	Aichi	seed	M. sinensis	Japan dense-sampling	0	0	0.597	0.062	0.003	0.337	0	0	3	yes	251	194	294	306	270	287	215	226	227	249	C	6
256	JA49d	JA49		35.2875	136.978	Aichi	seed	M. sinensis	Japan dense-sampling	0	0.0005	0.6925	0.058	0.002	0.244	0.001	0.001	3	yes	251	194	294	306	270	287	215	226	227	249	C	6
234	JA49e	JA49		35.2875	136.978	Aichi	seed	M. sinensis	Japan dense-sampling	0	0	0.672	0.039	0.001	0.288	0	0	3	yes	251	194	294	306	270	287	215	226	227	249	C	6
578	JA4a	JA4		43.0833	145.133	Hokkaido	seed	M. sinensis	Japan dense-sampling	0	0	0.054	0.945	0	0.0005	0	0	4	yes	251	194	294	306	270	287	215	226	227	249	C	6
708	JA4c	JA4		43.0833	145.133	Hokkaido	seed	M. sinensis	Japan dense-sampling	0	0	0.0185	0.9785	0	0.002	0	0	4	yes	251	194	294	306	270	287	215	226	227	249	C	6
600	JA4e	JA4		43.0833	145.133	Hokkaido	seed	M. sinensis	Japan dense-sampling	0	0	0.044	0.954	0	0.001	0	0	4	yes	251	194	294	306	270	287	215	226	227	249	C	6
88	JA50a	JA50		34.4	131.4	Yamaguchi	seed	M. sinensis	Japan dense-sampling	0.001	0	0.059	0	0.001	0.939	0	0	6	yes	251	194	294	306	271	287	215	226	227	249	B	2	5.1075	2x
122	JA50b	JA50		34.4	131.4	Yamaguchi	seed	M. sinensis	Japan dense-sampling	0.003	0.001	0.103	0	0.007	0.886	0	0	6	yes	251	194	294	306	271	287	215	226	227	249	B	2
103	JA50c	JA50		34.4	131.4	Yamaguchi	seed	M. sinensis	Japan dense-sampling	0	0	0.088	0	0.002	0.908	0	0	6	yes	251	194	294	306	271	287	215	226	227	249	B	2
147	JA50d	JA50		34.4	131.4	Yamaguchi	seed	M. sinensis	Japan dense-sampling	0.002	0	0.121	0.001	0.023	0.853	0	0	6	yes	251	194	294	306	271	287	215	226	227	249	B	2
101	JA50e	JA50		34.4	131.4	Yamaguchi	seed	M. sinensis	Japan dense-sampling	0.001	0.001	0.085	0.001	0.002	0.91	0	0	6	yes	251	194	294	306	271	287	215	226	227	249	B	2
71	JA52a	JA52		33.6167	130.483	Fukuoka	seed	M. sacchariflorus	Japan dense-sampling	0.001	0.0002	0.003	0.0012	0.0038	0.2058	0.7842	0.0006	7	no	248	193	296	307	267	283	213	224	226	259		1
172	JA53a	JA53		32.7	128.833	Nagasaki	seed	M. sinensis	Japan dense-sampling	0.0066	0.0008	0.129	0.0014	0.0582	0.804	0	0	6	yes	255	194	294	305	266	285	216	225	228	242	I	18	4.90118	2x
182	JA54b	JA54		34.75	134.917	Hyogo	seed	M. sinensis	Japan dense-sampling	0.001	0.001	0.217	0.002	0.007	0.772	0.001	0	6	yes	255	194	294	305	266	285	216	225	228	242	I	18	4.97143	2x
179	JA54c	JA54		34.75	134.917	Hyogo	seed	M. sinensis	Japan dense-sampling	0.014	0.002	0.18	0.004	0.015	0.78	0.004	0	6	yes	255	194	294	305	266	285	216	225	228	242	I	18
170	JA54d	JA54		34.75	134.917	Hyogo	seed	M. sinensis	Japan dense-sampling	0	0	0.191	0.001	0.001	0.807	0	0	6	yes	255	194	294	305	266	285	216	225	228	242	I	18
158	JA54e	JA54		34.75	134.917	Hyogo	seed	M. sinensis	Japan dense-sampling	0	0	0.1555	0.007	0.002	0.8355	0	0	6	yes	255	194	294	305	266	285	216	225	228	242	I	18
340	JA55-1a	JA55-1		36.7992	140.754	Ibaraki	seed	M. sinensis	Japan dense-sampling	0.002	0.001	0.714	0.128	0.001	0.154	0	0.001	3	yes	255	194	295	305	266	285	216	224	228	242		31
350	JA55-1b	JA55-1		36.7992	140.754	Ibaraki	seed	M. sinensis	Japan dense-sampling	0	0	0.721	0.128	0.003	0.147	0	0	3	yes	255	194	294	305	266	285	216	224	228	242	J	7
332	JA55-1c	JA55-1		36.7992	140.754	Ibaraki	seed	M. sinensis	Japan dense-sampling	0	0.001	0.73	0.099	0.01	0.16	0	0	3	yes	255	194	294	305	266	285	216	224	228	242	J	7	5.35252	2x
303	JA55-1d	JA55-1		36.7992	140.754	Ibaraki	seed	M. sinensis	Japan dense-sampling	0.001	0	0.693	0.11	0.002	0.194	0	0	3	yes	255	194	294	305	266	285	216	224	228	242	J	7
380	JA55-1e	JA55-1		36.7992	140.754	Ibaraki	seed	M. sinensis	Japan dense-sampling	0.005	0.001	0.75	0.136	0.011	0.097	0	0	3	yes	255	194	294	305	266	285	216	224	228	242	J	7
377	JA55-2a	JA55-2		36.7167	140.717	Ibaraki	seed	M. sinensis	Japan dense-sampling	0.000333333	0	0.791667	0.102	0.00566667	0.099	0	0	3	yes	255	194	295	305	266	285	216	225	228	242	H	27
200	JA55-2c	JA55-2		36.7167	140.717	Ibaraki	seed	M. sinensis	Japan dense-sampling	0	0.001	0.641	0.145	0.016	0.1045	0.093	0	3	yes	255	194	295	305	266	285	216	225	228	242	H	27	5.31943	2x
364	JA55-3a	JA55-3		36.6	140.65	Ibaraki	seed	M. sinensis	Japan dense-sampling	0.002	0	0.764	0.096	0.001	0.129	0	0.008	3	yes	255	193	295	305	266	285	216	225	228	242	N	29
342	JA55-3b	JA55-3		36.6	140.65	Ibaraki	seed	M. sinensis	Japan dense-sampling	0.012	0	0.721	0.11	0.003	0.152	0	0.001	3	yes	255	193	295	305	266	285	216	225	228	242	N	29
367	JA55-3c	JA55-3		36.6	140.65	Ibaraki	seed	M. sinensis	Japan dense-sampling	0	0	0.777	0.097	0.001	0.124	0	0.001	3	yes	255	193	295	305	266	285	216	225	228	242	N	29
313	JA55-3d	JA55-3		36.6	140.65	Ibaraki	seed	M. sinensis	Japan dense-sampling	0	0.001	0.737	0.083	0.001	0.178	0	0	3	yes	255	193	295	305	266	285	216	225	228	242	N	29
329	JA55-3e	JA55-3		36.6	140.65	Ibaraki	seed	M. sinensis	Japan dense-sampling	0.001	0.001	0.737	0.098	0.002	0.162	0	0.001	3	yes	255	193	295	305	266	285	216	225	228	242	N	29
309	JA55-4a	JA55-4		36.6	140.65	Ibaraki	seed	M. sinensis	Japan dense-sampling	0	0.001	0.709	0.068	0.033	0.188	0	0	3	yes	251	194	294	306	270	287	215	225	227	249	A	28
277	JA55-4b	JA55-4		36.6	140.65	Ibaraki	seed	M. sinensis	Japan dense-sampling	0.002	0.001	0.64	0.118	0.024	0.214	0	0	3	yes	251	194	294	306	270	287	215	225	227	249	A	28
289	JA55-4c	JA55-4		36.6	140.65	Ibaraki	seed	M. sinensis	Japan dense-sampling	0	0.001	0.703	0.088	0.002	0.204	0	0.001	3	yes	251	194	294	306	270	287	215	225	227	249	A	28
280	JA55-4d	JA55-4		36.6	140.65	Ibaraki	seed	M. sinensis	Japan dense-sampling	0	0.001	0.656	0.097	0.032	0.212	0	0.001	3	yes	251	194	294	306	270	287	215	225	227	249	A	28
258	JA55-4e	JA55-4		36.6	140.65	Ibaraki	seed	M. sinensis	Japan dense-sampling	0.001	0	0.641	0.076	0.027	0.243	0.01	0.002	3	yes	251	194	294	306	270	287	215	225	227	249	A	28
34	JA55-5b	JA55-5		36.6	140.65	Ibaraki	seed	M. sacchariflorus	Japan dense-sampling	0.001	0.003	0.014	0.009	0.001	0.017	0.955	0.001	7	no	248	193	296	307	267	283	213	225	226	259		37	8.381	4x
28	JA55-5c	JA55-5		36.6	140.65	Ibaraki	seed	M. sacchariflorus	Japan dense-sampling	0.001	0.0015	0.0255	0.0065	0.001	0.0035	0.9615	0.0005	7	no	248	193	296	307	267	283	213	224	226	259		1	8.48756	4x
39	JA55-5d	JA55-5		36.6	140.65	Ibaraki	seed	M. sacchariflorus	Japan dense-sampling	0	0.001	0.031	0.014	0.001	0.001	0.949	0.003	7	no	248	193	296	307	267	283	213	224	226	259		1	8.39505	4x
37	JA55-5e	JA55-5		36.6	140.65	Ibaraki	seed	M. sacchariflorus	Japan dense-sampling	0.021	0.001	0.025	0	0.002	0	0.95	0.001	7	no	248	193	296	307	267	283	213	224	226	259		1	8.34284	4x
183	JA56a	JA56		31.6167	131.317	Miyazaki	seed	M. sinensis	Japan dense-sampling	0	0.001	0.125	0.001	0.101	0.767	0.005	0	6	yes	255	194	294	305	266	285	216	225	228	242	I	18
156	JA56b	JA56		31.6167	131.317	Miyazaki	seed	M. sinensis	Japan dense-sampling	0.001	0.001	0.076	0.001	0.078	0.84	0	0.004	6	yes	255	194	294	305	266	285	216	225	228	242	I	18
177	JA56c	JA56		31.6167	131.317	Miyazaki	seed	M. sinensis	Japan dense-sampling	0	0	0.129	0.004	0.0725	0.7935	0	0	6	yes	251	194	293	306	270	287	216	226	227	249		38
174	JA56e	JA56		31.6167	131.317	Miyazaki	seed	M. sinensis	Japan dense-sampling	0	0	0.1	0	0.093	0.802	0	0.004	6	yes	255	194	294	305	266	285	216	225	228	242	I	18
281	JA57-1a	JA57-1		35.376	139.917	Chiba	seed	M. sinensis	Japan dense-sampling	0.0005	0.002	0.649	0.086	0.0505	0.2115	0	0	3	yes	251	194	294	306	270	287	215	226	227	249	C	6
278	JA57-1b	JA57-1		35.376	139.917	Chiba	seed	M. sinensis	Japan dense-sampling	0.001	0	0.608	0.099	0.079	0.213	0	0.001	3	yes	251	194	294	306	270	287	215	226	227	249	C	6
269	JA57-1c	JA57-1		35.376	139.917	Chiba	seed	M. sinensis	Japan dense-sampling	0	0.001	0.672	0.084	0.016	0.226	0	0.001	3	yes	251	194	294	306	270	287	215	226	227	249	C	6
272	JA57-1d	JA57-1		35.376	139.917	Chiba	seed	M. sinensis	Japan dense-sampling	0.001	0	0.639	0.066	0.07	0.223	0	0	3	yes	251	194	294	306	270	287	215	225	227	249	A	28
284	JA57-3a	JA57-3		35.376	139.917	Chiba	seed	M. sinensis	Japan dense-sampling	0	0	0.68	0.084	0.026	0.21	0	0	3	yes	251	194	294	306	270	287	215	225	227	249	A	28
299	JA57-3b	JA57-3		35.376	139.917	Chiba	seed	M. sinensis	Japan dense-sampling	0	0	0.721	0.075	0.008	0.196	0	0	3	yes	251	194	294	306	270	287	215	225	227	249	A	28
285	JA57-3c	JA57-3		35.376	139.917	Chiba	seed	M. sinensis	Japan dense-sampling	0	0	0.657	0.103	0.031	0.208	0	0	3	yes	251	194	294	306	270	287	215	225	227	249	A	28
19	JA57-3d	JA57-3		35.376	139.917	Chiba	seed	M. sacchariflorus	Japan dense-sampling	0.008	0.003	0.003	0.009	0.001	0.001	0.973	0	7	no	248	193	296	307	266	283	213	224	226	259		39	8.72203	4x
15	JA57-3e	JA57-3		35.376	139.917	Chiba	seed	M. sacchariflorus	Japan dense-sampling	0.001	0.001	0.005	0.011	0.002	0.001	0.977	0.002	7	no	248	193	296	307	266	283	213	224	226	259		39	8.38929	4x
283	JA57-4a	JA57-4		35.3899	139.935	Chiba	seed	M. sinensis	Japan dense-sampling	0	0	0.627	0.095	0.06	0.211	0.005	0.001	3	yes	251	194	294	306	270	287	215	225	227	249	A	28
287	JA57-4b	JA57-4		35.3899	139.935	Chiba	seed	M. sinensis	Japan dense-sampling	0	0	0.698	0.044	0.048	0.205	0.004	0	3	yes	251	194	294	306	267	287	215	225	227	249		40
302	JA57-4c	JA57-4		35.3899	139.935	Chiba	seed	M. sinensis	Japan dense-sampling	0	0	0.705	0.04	0.059	0.195	0	0	3	yes	251	194	294	306	270	287	215	225	227	249	A	28
286	JA57-4e	JA57-4		35.3899	139.935	Chiba	seed	M. sinensis	Japan dense-sampling	0	0	0.653	0.082	0.057	0.2065	0.0005	0.0005	3	yes	251	194	294	306	270	287	215	225	227	249	A	28
327	JA58a	JA58		36.1833	140.283	Ibaraki	seed	M. sinensis	Japan dense-sampling	0	0.001	0.736	0.085	0.012	0.165	0	0	3	yes	251	194	294	NA	267	287	NA	NA	NA	NA		NA
322	JA58b	JA58		36.1833	140.283	Ibaraki	seed	M. sinensis	Japan dense-sampling	0.003	0.001	0.7155	0.095	0.017	0.1685	0	0	3	yes	251	194	294	306	270	287	215	225	227	249	A	28
320	JA58c	JA58		36.1833	140.283	Ibaraki	seed	M. sinensis	Japan dense-sampling	0.001	0	0.697	0.122	0.01	0.17	0	0	3	yes	251	194	294	306	270	287	215	225	227	249	A	28
294	JA58d	JA58		36.1833	140.283	Ibaraki	seed	M. sinensis	Japan dense-sampling	0	0.001	0.69	0.085	0.025	0.199	0	0	3	yes	251	194	294	306	270	287	215	225	227	249	A	28
663	JA5a	JA5		42.6517	140.828	Hokkaido	seed	M. sinensis	Japan dense-sampling	0	0	0.027	0.963	0	0.01	0	0	4	yes	251	194	294	306	270	287	215	226	227	249	C	6
561	JA5b	JA5		42.6517	140.828	Hokkaido	seed	M. sinensis	Japan dense-sampling	0	0	0.061	0.938	0	0.001	0	0	4	yes	251	194	294	306	270	287	215	226	227	249	C	6
656	JA5c	JA5		42.6517	140.828	Hokkaido	seed	M. sinensis	Japan dense-sampling	0	0	0.029	0.969	0	0.001	0	0	4	yes	251	194	294	306	270	287	215	226	227	249	C	6
585	JA5d	JA5		42.6517	140.828	Hokkaido	seed	M. sinensis	Japan dense-sampling	0	0	0.049	0.938	0	0.013	0	0	4	yes	251	194	294	306	270	287	215	226	227	249	C	6
621	JA5e	JA5		42.6517	140.828	Hokkaido	seed	M. sinensis	Japan dense-sampling	0	0	0.038	0.961	0	0.001	0	0	4	yes	251	194	294	306	270	287	215	226	227	249	C	6
400	JA7a	JA7		38.6	139.917	Yamagata	seed	M. sinensis	Japan dense-sampling	0	0	0.457	0.489	0.001	0.053	0	0	3	yes	251	194	294	306	270	287	215	226	227	249	C	6
391	JA7b	JA7		38.6	139.917	Yamagata	seed	M. sinensis	Japan dense-sampling	0.001	0	0.473	0.455	0.001	0.07	0	0	3	yes	255	194	295	305	266	285	216	225	228	242	H	27
402	JA7c	JA7		38.6	139.917	Yamagata	seed	M. sinensis	Japan dense-sampling	0	0	0.455	0.463	0	0.081	0	0	3	yes	255	194	295	305	266	285	216	225	228	242	H	27
386	JA7d	JA7		38.6	139.917	Yamagata	seed	M. sinensis	Japan dense-sampling	0.001	0	0.484	0.481	0	0.034	0	0	3	yes	251	194	294	306	270	287	215	226	227	249	C	6
397	JA7e	JA7		38.6	139.917	Yamagata	seed	M. sinensis	Japan dense-sampling	0	0	0.459	0.464	0	0.076	0	0	3	yes	255	194	295	305	266	285	216	225	228	242	H	27
73	JM11-002	JM11-002	2011-2	33.6139	130.196	Fukuoka	clonal	M. sacchariflorus	Japan dense-sampling	0.0018	0.0008	0.0008	0.0114	0.0014	0.2748	0.7088	0.0004	7	no	248	193	296	307	267	283	213	224	226	259		1	8.44515	4x
70	JM11-006	JM11-006	2011-6	34.1987	131.281	Yamaguchi	clonal	M. sacchariflorus	Japan dense-sampling	0.001	0.0006	0.003	0.0152	0.001	0.1834	0.7956	0	7	no	251	194	294	306	271	287	215	226	227	249	B	2	8.97799	4x
77	JM11-010	JM11-010	2011-10	34.2799	131.341	Yamaguchi	clonal	M. sacchariflorus	Japan dense-sampling	0.0008	0.0004	0.0374	0.0012	0.001	0.3794	0.5792	0.0002	7	no	251	194	294	306	271	287	215	226	227	249	B	2	6.83015	3x
75	JM11-013	JM11-013	2011-13	34.6785	131.827	Shimane	clonal	M. sacchariflorus	Japan dense-sampling	0.0008	0.001	0.0096	0.0036	0.0008	0.3738	0.6108	0.0004	7	no	251	194	294	306	271	287	215	226	227	249	B	2	8.69049	4x
5	JM11-019	JM11-019	2011-18	35.0696	132.337	Shimane	clonal	M. sacchariflorus	Japan dense-sampling	0.001	0	0.006	0.0004	0	0.0022	0.9892	0.0006	7	no	248	193	296	307	267	283	213	224	226	259		1	8.67067	4x
2	JM11-024-1	JM11-024-1	2011-23-1	35.3483	132.742	Shimane	clonal	M. sacchariflorus	Japan dense-sampling	0.0008	0	0.0006	0	0.001	0.0028	0.9936	0.0014	7	no	248	193	296	307	265	282	213	224	226	259		3	8.40249	4x
68	JM11-024-2	JM11-024-2	2011-23-2	35.3483	132.742	Shimane	clonal	M. sacchariflorus	Japan dense-sampling	0.0018	0	0.0042	0.0002	0.0008	0.1156	0.8768	0.0008	7	no	251	194	294	306	271	287	215	226	227	249	B	2	8.36497	4x
4	JM11-027	JM11-027	2011-26	35.2728	133.609	Okayama	clonal	M. sacchariflorus	Japan dense-sampling	0.0002	0	0.0012	0.002	0	0.0046	0.99	0.002	7	no	248	193	296	307	267	283	213	224	226	259		1	8.17881	4x
76	JM11-031	JM11-031	2011-30	35.4011	133.39	Tottori	clonal	M. sacchariflorus	Japan dense-sampling	0.0008	0	0.0364	0.0012	0.0008	0.3624	0.598	0	7	no	248	194	295	307	267	283	213	224	226	258		4	6.72234	3x
23	JM11-037	JM11-037	2011-35	34.9341	133.332	Okayama	clonal	M. sacchariflorus	Japan dense-sampling	0.0034	0	0.0026	0.001	0.0022	0.021	0.9692	0	7	no	248	193	296	307	267	284	213	224	226	259		5	8.25824	4x
3	JM11-040	JM11-040	2011-38	34.8297	132.943	Hiroshima	clonal	M. sacchariflorus	Japan dense-sampling	0	0	0	0.0012	0.0038	0.0006	0.9934	0	7	no	248	193	296	307	267	283	213	224	226	259		1	8.18152	4x
143	JM11-041	JM11-041	2011-39	34.8297	132.943	Hiroshima	clonal	M. sinensis	Japan dense-sampling	0.0022	0.0014	0.1074	0.0146	0.008	0.8604	0.0058	0.0004	6	yes	251	194	294	306	271	287	215	226	227	249	B	2
25	KMI-2011-001	KMI-2011-001	JPN-2011-001	31.83	131.41	Miyazaki	clonal	M. sacchariflorus	Japan dense-sampling	0.0208	0.0016	0.0002	0.003	0.001	0.0036	0.9676	0.0016	7	no	248	194	295	307	266	283	213	224	226	258		44	8.17455	4x
731	Koike-02c	Koike-02		44.22	142.05	Hokkaido	seed	M. sinensis	Japan dense-sampling	0.0004	0.0002	0.0148	0.9778	0.001	0.001	0.0018	0.0028	4	yes	251	194	294	306	270	287	215	226	227	249	C	6
869	Koike-05a	Koike-05		42.4	141.33	Hokkaido	seed	M. sinensis	Japan dense-sampling	0	0	0.0355	0.783	0	0.0015	0.1795	0	4	yes	251	194	294	306	270	287	215	226	227	249	C	6	5.3552	2x
825	Koike-05c	Koike-05		42.4	141.33	Hokkaido	seed	M. sinensis	Japan dense-sampling	0	0	0.002	0.9865	0	0.009	0.0015	0	4	yes	251	194	294	306	270	287	215	226	227	249	C	6
783	Koike-05d	Koike-05		42.4	141.33	Hokkaido	seed	M. sinensis	Japan dense-sampling	0	0	0.006	0.976	0	0.015	0.001	0.001	4	yes	251	194	294	306	270	287	215	226	227	249	C	6	5.35385	2x
539	Koike-06a	Koike-06		41.45	140.08	Hokkaido	seed	M. sinensis	Japan dense-sampling	0	0	0.072	0.907	0	0.02	0	0	4	yes	255	194	294	305	267	285	216	224	228	242		21
519	Koike-06b	Koike-06		41.45	140.08	Hokkaido	seed	M. sinensis	Japan dense-sampling	0	0	0.128	0.869	0	0.002	0	0	4	yes	255	194	294	305	266	285	215	224	228	242		49
525	Koike-06c	Koike-06		41.45	140.08	Hokkaido	seed	M. sinensis	Japan dense-sampling	0	0	0.102	0.897	0	0	0	0	4	yes	255	194	294	305	266	285	215	224	228	242		49
522	Koike-06d	Koike-06		41.45	140.08	Hokkaido	seed	M. sinensis	Japan dense-sampling	0	0	0.1075	0.89	0.001	0.001	0	0.0005	4	yes	255	194	294	305	267	285	216	224	228	242		21
423	Koike-08c	Koike-08		38.58	140.96	Miyagi	seed	M. sinensis	Japan dense-sampling	0	0	0.377	0.557	0	0.065	0	0	3	yes	251	194	294	306	270	287	215	226	227	249	C	6
419	Koike-08d	Koike-08		38.58	140.96	Miyagi	seed	M. sinensis	Japan dense-sampling	0	0	0.412	0.508	0	0.0785	0	0	3	yes	255	194	295	305	266	285	216	225	228	242	H	27
418	Koike-08e	Koike-08		38.58	140.96	Miyagi	seed	M. sinensis	Japan dense-sampling	0	0	0.4145	0.519	0.001	0.0615	0.0015	0.002	3	yes	255	194	295	305	266	285	216	225	228	242	H	27
356	Koike-10a	Koike-10		37.62	138.97	Niigata	seed	M. sinensis	Japan dense-sampling	0	0	0.646	0.211	0	0.142	0	0	3	yes	255	193	295	305	266	285	216	225	228	242	N	29
328	Koike-10b	Koike-10		37.62	138.97	Niigata	seed	M. sinensis	Japan dense-sampling	0	0	0.64	0.195	0	0.163	0	0	3	yes	255	193	295	305	266	285	216	225	228	242	N	29
376	Koike-10c	Koike-10		37.62	138.97	Niigata	seed	M. sinensis	Japan dense-sampling	0	0	0.701	0.198	0	0.1	0	0	3	yes	255	193	295	305	266	285	216	225	228	242	N	29
352	Koike-10d	Koike-10		37.62	138.97	Niigata	seed	M. sinensis	Japan dense-sampling	0.001	0	0.66	0.193	0.001	0.145	0	0	3	yes	255	194	295	305	266	285	216	225	228	242	H	27
355	Koike-10e	Koike-10		37.62	138.97	Niigata	seed	M. sinensis	Japan dense-sampling	0	0	0.668	0.187	0	0.142	0.001	0	3	yes	255	193	295	305	266	285	216	225	228	242	N	29
348	Koike-11c	Koike-11		38	138.36	Niigata	seed	M. sinensis	Japan dense-sampling	0	0	0.609	0.241	0	0.149	0	0	3	yes	251	194	294	306	270	287	215	226	227	249	C	6
372	Koike-11d	Koike-11		38	138.36	Niigata	seed	M. sinensis	Japan dense-sampling	0	0	0.632	0.254	0	0.112	0	0	3	yes	251	194	294	306	270	287	215	226	227	249	C	6
374	Koike-11e	Koike-11		38	138.36	Niigata	seed	M. sinensis	Japan dense-sampling	0	0	0.652	0.24	0	0.107	0	0	3	yes	251	194	294	306	270	287	215	226	227	249	C	6
317	Koike-11f	Koike-11		38	138.36	Niigata	seed	M. sinensis	Japan dense-sampling	0.0005	0.001	0.5955	0.224	0.0015	0.1725	0.004	0.002	3	yes	251	194	294	306	270	287	215	226	227	249	C	6	4.8763	2x
369	Koike-13a	Koike-13		35.66	139.39	Tokyo	seed	M. sinensis	Japan dense-sampling	0	0	0.702	0.156	0.022	0.119	0	0.001	3	yes	251	194	294	306	270	287	215	225	227	249	A	28	5.18969	2x
351	Koike-13c	Koike-13		35.66	139.39	Tokyo	seed	M. sinensis	Japan dense-sampling	0.001	0.0005	0.8015	0.05	0	0.1465	0	0	3	yes	251	194	294	306	270	287	215	225	227	249	A	28
324	Koike-13d	Koike-13		35.66	139.39	Tokyo	seed	M. sinensis	Japan dense-sampling	0	0	0.743	0.083	0.006	0.168	0	0	3	yes	251	194	294	306	270	287	215	225	227	249	A	28
300	Koike-13e	Koike-13		35.66	139.39	Tokyo	seed	M. sinensis	Japan dense-sampling	0.001	0.004	0.641	0.135	0.014	0.195	0.008	0.001	3	yes	251	194	294	306	270	287	215	225	227	249	A	28
276	Koike-14c	Koike-14		36.31	138.33	Nagano	seed	M. sinensis	Japan dense-sampling	0	0.001	0.7135	0.0705	0.0005	0.2145	0	0	3	yes	251	194	294	306	270	287	215	226	227	249	C	6
279	Koike-14d	Koike-14		36.31	138.33	Nagano	seed	M. sinensis	Japan dense-sampling	0	0	0.686	0.1	0	0.213	0	0	3	yes	251	194	294	306	270	287	215	226	227	249	C	6
273	Koike-14e	Koike-14		36.31	138.33	Nagano	seed	M. sinensis	Japan dense-sampling	0.0005	0	0.653	0.118	0.001	0.2205	0.0055	0.001	3	yes	251	194	294	306	270	287	215	226	227	249	C	6
159	Koike-18a	Koike-18		35.05	133.72	Tottori	seed	M. sinensis	Japan dense-sampling	0.002	0.001	0.156	0.001	0.006	0.833	0	0.001	6	yes	255	194	294	305	266	285	216	226	228	242		50
164	Koike-18b	Koike-18		35.05	133.72	Tottori	seed	M. sinensis	Japan dense-sampling	0.001	0	0.164	0	0.009	0.825	0	0.001	6	yes	251	194	294	306	271	287	215	226	227	249	B	2
51	Koike-18c	Koike-18		35.05	133.72	Tottori	seed	M. sacchariflorus	Japan dense-sampling	0.001	0.001	0.011	0.008	0.002	0.042	0.934	0.001	7	no	248	194	295	307	267	283	213	224	226	258		4	8.33227	4x
140	Koike-18d	Koike-18		35.05	133.72	Tottori	seed	M. sinensis	Japan dense-sampling	0.001	0	0.129	0.002	0.001	0.866	0	0	6	yes	255	194	294	304	266	285	216	225	228	242		51
166	Koike-18e	Koike-18		35.05	133.72	Tottori	seed	M. sinensis	Japan dense-sampling	0.003	0.001	0.157	0.025	0.001	0.813	0	0	6	yes	255	194	294	305	266	285	216	226	228	242		50	5.13432	2x
100	Koike-19a	Koike-19		34.4	132.71	Hiroshima	seed	M. sinensis	Japan dense-sampling	0.0014	0.0014	0.0836	0.0004	0.002	0.9102	0	0.0012	6	yes	255	194	294	305	266	285	216	225	228	242	I	18
86	Koike-20a	Koike-20		33.54	133.49	Kochi	seed	M. sinensis	Japan dense-sampling	0	0	0.057	0	0	0.942	0	0	6	yes	255	194	296	305	266	285	216	225	228	242		52
94	Koike-20c	Koike-20		33.54	133.49	Kochi	seed	M. sinensis	Japan dense-sampling	0	0.001	0.079	0.001	0.001	0.919	0	0	6	yes	255	194	294	306	266	285	216	225	228	242		53
153	Koike-20d	Koike-20		33.54	133.49	Kochi	seed	M. sinensis	Japan dense-sampling	0	0	0.104	0.0035	0.043	0.848	0	0	6	yes	255	194	294	305	266	285	216	225	228	242	I	18
139	Koike-22b	Koike-22		31.83	131.42	Miyazaki	seed	M. sinensis	Japan dense-sampling	0.002	0.001	0.088	0	0.043	0.866	0.001	0	6	yes	251	194	294	306	270	288	215	226	227	249		9
137	Koike-22c	Koike-22		31.83	131.42	Miyazaki	seed	M. sinensis	Japan dense-sampling	0.001	0	0.1005	0.0005	0.0285	0.868	0	0	6	yes	255	194	294	305	266	285	216	225	228	242	I	18	5.12035	2x
142	Koike-22d	Koike-22		31.83	131.42	Miyazaki	seed	M. sinensis	Japan dense-sampling	0.001	0.002	0.096	0.001	0.036	0.864	0	0	6	yes	251	194	294	306	270	288	215	226	227	249		9
161	Koike-22e	Koike-22		31.83	131.42	Miyazaki	seed	M. sinensis	Japan dense-sampling	0.001	0.004	0.139	0.001	0.026	0.83	0	0	6	yes	251	194	294	306	270	288	215	226	227	249		9
357	Koike-24b	Koike-24		35.63	139.21	Tokyo	seed	M. sinensis	Japan dense-sampling	0	0	0.792	0.065	0.001	0.141	0	0	3	yes	251	194	294	306	270	287	215	225	227	249	A	28
378	Koike-24c	Koike-24		35.63	139.21	Tokyo	seed	M. sinensis	Japan dense-sampling	0.001	0.001	0.818	0.093	0.001	0.085	0	0.001	3	yes	251	194	294	306	270	287	215	225	227	249	A	28
321	Koike-24d	Koike-24		35.63	139.21	Tokyo	seed	M. sinensis	Japan dense-sampling	0.001	0	0.717	0.105	0.001	0.169	0.007	0	3	yes	251	194	294	306	270	287	215	225	227	249	A	28
359	Koike-24e	Koike-24		35.63	139.21	Tokyo	seed	M. sinensis	Japan dense-sampling	0	0	0.785	0.074	0.001	0.139	0	0	3	yes	251	194	294	306	270	287	215	225	227	249	A	28
362	Koike-25a	Koike-25		36	138.12	Nagano	seed	M. sinensis	Japan dense-sampling	0	0	0.815	0.053	0	0.131	0	0.001	3	yes	255	194	294	305	266	285	216	224	228	242	J	7
495	Koike-25b	Koike-25		36	138.12	Nagano	seed	M. sinensis	Japan dense-sampling	0	0	0.2385	0.699	0.001	0.0605	0	0	4	yes	251	194	294	306	270	287	215	226	227	249	C	6
341	Koike-25c	Koike-25		36	138.12	Nagano	seed	M. sinensis	Japan dense-sampling	0.0005	0	0.7545	0.084	0.006	0.154	0	0.0005	3	yes	251	194	294	306	270	287	215	226	227	249	C	6
56	Tohoku-2010-001	Tohoku-2010-001	JPN-2010-001	38.7488	141.025	Miyagi	clonal	M. sacchariflorus	Japan dense-sampling	0.0008	0	0.0184	0.016	0.009	0.0074	0.9224	0.0258	7	no	248	193	296	307	267	283	213	224	226	259		1	8.38793	4x
411	Tohoku-2010-002a	Tohoku-2010-002		38.802	141.07	Miyagi	seed	M. sinensis	Japan dense-sampling	0.001	0.002	0.439	0.47	0	0.085	0.002	0.001	3	yes	251	194	294	306	270	287	215	225	227	249	A	28
410	Tohoku-2010-002b	Tohoku-2010-002		38.802	141.07	Miyagi	seed	M. sinensis	Japan dense-sampling	0.001	0.001	0.439	0.467	0.001	0.086	0.005	0.001	3	yes	251	194	294	306	270	287	215	225	227	249	A	28
382	Tohoku-2010-002c	Tohoku-2010-002		38.802	141.07	Miyagi	seed	M. sinensis	Japan dense-sampling	0	0	0.535	0.381	0.001	0.082	0	0.001	3	yes	251	194	294	306	270	287	215	225	227	249	A	28
413	Tohoku-2010-002d	Tohoku-2010-002		38.802	141.07	Miyagi	seed	M. sinensis	Japan dense-sampling	0.001	0	0.429	0.467	0.003	0.089	0.011	0	3	yes	251	194	294	306	270	287	215	225	227	249	A	28
390	Tohoku-2010-002e	Tohoku-2010-002		38.802	141.07	Miyagi	seed	M. sinensis	Japan dense-sampling	0	0	0.477	0.457	0	0.065	0	0	3	yes	251	194	294	306	270	287	215	225	227	249	A	28
427	Tohoku-2010-003a	Tohoku-2010-003		39.1825	141.12	Iwate	seed	M. sinensis	Japan dense-sampling	0.002	0.001	0.407	0.565	0.006	0.016	0.002	0.001	4	yes	255	194	294	306	266	285	216	224	228	242		54
435	Tohoku-2010-003b	Tohoku-2010-003		39.1825	141.12	Iwate	seed	M. sinensis	Japan dense-sampling	0	0	0.364	0.575	0	0.059	0.001	0	4	yes	255	194	295	305	266	285	216	225	228	242	H	27
426	Tohoku-2010-003d	Tohoku-2010-003		39.1825	141.12	Iwate	seed	M. sinensis	Japan dense-sampling	0	0	0.4115	0.53	0.001	0.057	0	0	4	yes	251	194	294	306	270	287	215	227	227	249		30
428	Tohoku-2010-003e	Tohoku-2010-003		39.1825	141.12	Iwate	seed	M. sinensis	Japan dense-sampling	0	0	0.386	0.569	0.001	0.043	0	0	4	yes	251	194	294	306	270	287	215	227	227	249		30
460	Tohoku-2010-005a	Tohoku-2010-005		39.7214	141.013	Iwate	seed	M. sinensis	Japan dense-sampling	0	0	0.301	0.654	0	0.043	0	0.001	4	yes	255	194	295	305	266	285	216	225	228	242	H	27
466	Tohoku-2010-005b	Tohoku-2010-005		39.7214	141.013	Iwate	seed	M. sinensis	Japan dense-sampling	0	0	0.296	0.683	0	0.02	0	0	4	yes	251	194	294	306	270	287	215	226	227	249	C	6
469	Tohoku-2010-005c	Tohoku-2010-005		39.7214	141.013	Iwate	seed	M. sinensis	Japan dense-sampling	0	0	0.293	0.691	0	0.01	0.004	0	4	yes	251	194	294	306	270	287	215	226	227	249	C	6
470	Tohoku-2010-005d	Tohoku-2010-005		39.7214	141.013	Iwate	seed	M. sinensis	Japan dense-sampling	0	0	0.292	0.649	0.001	0.054	0.003	0.001	4	yes	255	194	295	305	266	285	216	225	228	242	H	27
443	Tohoku-2010-005e	Tohoku-2010-005		39.7214	141.013	Iwate	seed	M. sinensis	Japan dense-sampling	0	0	0.329	0.658	0.001	0.01	0.002	0	4	yes	251	194	294	306	270	287	215	226	227	249	C	6
442	Tohoku-2010-006a	Tohoku-2010-006		39.7235	140.841	Iwate	seed	M. sinensis	Japan dense-sampling	0.001	0.001	0.329	0.627	0	0.042	0	0	4	yes	251	194	294	306	270	287	215	226	227	249	C	6
437	Tohoku-2010-006b	Tohoku-2010-006		39.7235	140.841	Iwate	seed	M. sinensis	Japan dense-sampling	0.001	0	0.353	0.581	0.002	0.061	0.002	0	4	yes	255	194	295	305	266	285	216	225	228	242	H	27
464	Tohoku-2010-006c	Tohoku-2010-006		39.7235	140.841	Iwate	seed	M. sinensis	Japan dense-sampling	0	0	0.296	0.631	0.002	0.063	0.002	0.005	4	yes	251	194	294	306	270	287	215	226	227	249	C	6
474	Tohoku-2010-006d	Tohoku-2010-006		39.7235	140.841	Iwate	seed	M. sinensis	Japan dense-sampling	0.002	0.005	0.286	0.648	0	0.052	0.005	0.001	4	yes	251	194	294	306	270	287	215	226	227	249	C	6
450	Tohoku-2010-006e	Tohoku-2010-006		39.7235	140.841	Iwate	seed	M. sinensis	Japan dense-sampling	0	0	0.31	0.641	0	0.048	0	0	4	yes	255	194	294	305	267	285	216	224	228	242		21
462	Tohoku-2010-007a	Tohoku-2010-007		39.6629	140.684	Akita	seed	M. sinensis	Japan dense-sampling	0.001	0	0.299	0.621	0	0.078	0	0	4	yes												NA
444	Tohoku-2010-007b	Tohoku-2010-007		39.6629	140.684	Akita	seed	M. sinensis	Japan dense-sampling	0.005	0.001	0.324	0.623	0.001	0.041	0.005	0	4	yes	255	194	295	305	266	285	216	225	228	241		55
456	Tohoku-2010-007c	Tohoku-2010-007		39.6629	140.684	Akita	seed	M. sinensis	Japan dense-sampling	0	0	0.305	0.654	0	0.04	0	0	4	yes	255	194	295	305	266	285	216	225	228	241		55
453	Tohoku-2010-007d	Tohoku-2010-007		39.6629	140.684	Akita	seed	M. sinensis	Japan dense-sampling	0	0	0.309	0.641	0.001	0.044	0.004	0.001	4	yes	255	193	295	305	266	285	216	225	228	242	N	29
436	Tohoku-2010-007e	Tohoku-2010-007		39.6629	140.684	Akita	seed	M. sinensis	Japan dense-sampling	0.001	0	0.355	0.605	0.001	0.036	0.001	0	4	yes	255	194	295	305	266	285	216	225	228	241		55
480	Tohoku-2010-008c	Tohoku-2010-008		39.7963	140.038	Akita	seed	M. sinensis	Japan dense-sampling	0	0	0.271	0.71	0	0.018	0	0	4	yes	255	194	294	305	266	285	216	224	228	242	J	7
476	Tohoku-2010-008d	Tohoku-2010-008		39.7963	140.038	Akita	seed	M. sinensis	Japan dense-sampling	0.0005	0.0005	0.2845	0.7075	0	0.0025	0.0035	0	4	yes	255	194	294	305	266	285	216	224	228	242	J	7
478	Tohoku-2010-008f	Tohoku-2010-008		39.7963	140.038	Akita	seed	M. sinensis	Japan dense-sampling	0	0	0.278	0.697	0	0.0245	0	0	4	yes	255	194	294	305	266	285	216	224	228	242	J	7
487	Tohoku-2010-009a	Tohoku-2010-009		39.8622	140.005	Akita	seed	M. sinensis	Japan dense-sampling	0	0	0.253	0.676	0.002	0.06	0.007	0	4	yes	255	194	294	305	266	285	216	224	228	242	J	7
482	Tohoku-2010-009b	Tohoku-2010-009		39.8622	140.005	Akita	seed	M. sinensis	Japan dense-sampling	0	0	0.269	0.6955	0.001	0.034	0	0	4	yes	255	194	294	305	267	285	216	224	228	242		21
481	Tohoku-2010-009c	Tohoku-2010-009		39.8622	140.005	Akita	seed	M. sinensis	Japan dense-sampling	0.001	0	0.271	0.711	0.001	0.014	0.001	0.001	4	yes	255	194	294	305	266	285	216	224	228	242	J	7
477	Tohoku-2010-009d	Tohoku-2010-009		39.8622	140.005	Akita	seed	M. sinensis	Japan dense-sampling	0.002	0.001	0.28	0.671	0.001	0.044	0.001	0	4	yes	255	194	294	305	266	285	216	224	228	242	J	7
486	Tohoku-2010-011a	Tohoku-2010-011		39.9303	139.872	Akita	seed	M. sinensis	Japan dense-sampling	0	0	0.254	0.683	0	0.062	0.001	0	4	yes												NA
494	Tohoku-2010-011b	Tohoku-2010-011		39.9303	139.872	Akita	seed	M. sinensis	Japan dense-sampling	0	0.001	0.2395	0.692	0.0055	0.0615	0	0	4	yes	251	194	294	306	NA	287	215	226	227	249		NA
449	Tohoku-2010-011c	Tohoku-2010-011		39.9303	139.872	Akita	seed	M. sinensis	Japan dense-sampling	0	0	0.311	0.68	0.001	0.007	0	0	4	yes	251	194	294	306	270	287	215	226	227	249	C	6
473	Tohoku-2010-011e	Tohoku-2010-011		39.9303	139.872	Akita	seed	M. sinensis	Japan dense-sampling	0	0	0.288	0.71	0	0.002	0	0	4	yes	251	194	294	306	270	287	215	226	227	249	C	6
41	Tohoku-2010-012	Tohoku-2010-012	JPN-2010-004	39.9812	139.876	Akita	clonal	M. sacchariflorus	Japan dense-sampling	0.051	0.0012	0	0.0014	0	0	0.9456	0	7	no	248	193	296	307	266	283	213	224	226	259		39	8.29592	4x
484	Tohoku-2010-013a	Tohoku-2010-013		40.03	140.068	Akita	seed	M. sinensis	Japan dense-sampling	0	0	0.264	0.731	0	0.004	0	0	4	yes	255	194	294	305	266	285	216	224	228	242	J	7	5.12773	2x
483	Tohoku-2010-013b	Tohoku-2010-013		40.03	140.068	Akita	seed	M. sinensis	Japan dense-sampling	0	0	0.265	0.731	0	0.002	0	0	4	yes	255	194	294	305	266	285	216	224	228	242	J	7
489	Tohoku-2010-013c	Tohoku-2010-013		40.03	140.068	Akita	seed	M. sinensis	Japan dense-sampling	0.003	0	0.251	0.742	0	0.004	0	0	4	yes	255	194	294	305	266	285	216	224	228	242	J	7
461	Tohoku-2010-013d	Tohoku-2010-013		40.03	140.068	Akita	seed	M. sinensis	Japan dense-sampling	0	0	0.301	0.696	0	0.002	0	0	4	yes	255	194	294	305	266	285	216	224	228	242	J	7
492	Tohoku-2010-013e	Tohoku-2010-013		40.03	140.068	Akita	seed	M. sinensis	Japan dense-sampling	0	0	0.246	0.725	0	0.025	0.003	0	4	yes	255	194	294	305	266	285	216	224	228	242	J	7
53	Tohoku-2010-014	Tohoku-2010-014	JPN-2010-006	40.216	140.226	Akita	clonal	M. sacchariflorus	Japan dense-sampling	0.0016	0.002	0.0008	0.001	0.0184	0.0466	0.9298	0	7	no	248	193	296	307	267	283	213	224	226	259		1	8.642	4x
501	Tohoku-2010-015c	Tohoku-2010-015		40.216	140.226	Akita	seed	M. sinensis	Japan dense-sampling	0	0	0.217	0.782	0	0	0	0	4	yes	255	194	294	305	266	285	216	224	228	242	J	7	5.24442	2x
498	Tohoku-2010-015d	Tohoku-2010-015		40.216	140.226	Akita	seed	M. sinensis	Japan dense-sampling	0	0	0.23	0.768	0.001	0.001	0	0	4	yes	255	194	294	305	266	285	216	224	228	242	J	7
507	Tohoku-2010-015e	Tohoku-2010-015		40.216	140.226	Akita	seed	M. sinensis	Japan dense-sampling	0	0	0.197	0.802	0	0.001	0	0	4	yes	255	194	294	305	266	285	216	224	228	242	J	7
508	Tohoku-2010-015f	Tohoku-2010-015		40.216	140.226	Akita	seed	M. sinensis	Japan dense-sampling	0	0	0.192	0.806	0	0.001	0	0	4	yes	255	194	294	305	266	285	216	224	228	242	J	7
502	Tohoku-2010-015g	Tohoku-2010-015		40.216	140.226	Akita	seed	M. sinensis	Japan dense-sampling	0	0	0.216	0.775	0	0.008	0	0	4	yes	255	194	294	305	266	285	216	224	228	242	J	7
493	Tohoku-2010-016a	Tohoku-2010-016		40.216	140.226	Akita	seed	M. sinensis	Japan dense-sampling	0	0	0.24	0.729	0.001	0.029	0	0	4	yes	255	194	295	305	266	285	216	225	228	242	H	27
500	Tohoku-2010-016c	Tohoku-2010-016		40.216	140.226	Akita	seed	M. sinensis	Japan dense-sampling	0	0	0.225	0.722	0.001	0.05	0.002	0	4	yes	251	194	294	306	270	287	215	226	227	249	C	6
511	Tohoku-2010-016d	Tohoku-2010-016		40.216	140.226	Akita	seed	M. sinensis	Japan dense-sampling	0	0	0.1905	0.7565	0	0.0515	0	0	4	yes	251	194	294	306	270	287	215	226	227	249	C	6
512	Tohoku-2010-016e	Tohoku-2010-016		40.216	140.226	Akita	seed	M. sinensis	Japan dense-sampling	0	0	0.185	0.804	0.001	0.009	0	0	4	yes	255	194	295	305	266	285	216	225	228	242	H	27
48	Tohoku-2010-017	Tohoku-2010-017	JPN-2010-007	40.1197	140.379	Akita	clonal	M. sacchariflorus	Japan dense-sampling	0.016	0.004	0	0.038	0.003	0.001	0.937	0	7	no	248	193	296	307	266	283	213	224	226	259		39	7.9099	4x
26	Tohoku-2010-017a	Tohoku-2010-017		40.1197	140.379	Akita	seed	M. sacchariflorus	Japan dense-sampling	0	0	0.003	0.026	0	0.002	0.967	0.001	7	no	248	194	294	307	267	283	213	224	NA	258		NA	8.236	4x
38	Tohoku-2010-017b	Tohoku-2010-017		40.1197	140.379	Akita	seed	M. sacchariflorus	Japan dense-sampling	0	0	0.019	0.015	0	0.015	0.95	0	7	no	248	193	296	307	266	283	213	224	226	259		39	8.68976	4x
13	Tohoku-2010-017c	Tohoku-2010-017		40.1197	140.379	Akita	seed	M. sacchariflorus	Japan dense-sampling	0.001	0	0.001	0.015	0.001	0.001	0.981	0.001	7	no	248	194	294	307	267	283	213	224	226	258		23	8.13221	4x
36	Tohoku-2010-017d	Tohoku-2010-017		40.1197	140.379	Akita	seed	M. sacchariflorus	Japan dense-sampling	0	0.001	0.005	0.037	0.001	0.002	0.953	0	7	no	248	193	296	307	266	283	213	224	NA	259		NA	8.32581	4x
496	Tohoku-2010-018a	Tohoku-2010-018		40.1197	140.379	Akita	seed	M. sinensis	Japan dense-sampling	0.002	0	0.236	0.727	0.001	0.029	0.004	0	4	yes	255	194	294	305	267	285	216	224	228	242		21
485	Tohoku-2010-018b	Tohoku-2010-018		40.1197	140.379	Akita	seed	M. sinensis	Japan dense-sampling	0.002	0.001	0.256	0.731	0.001	0.004	0.006	0	4	yes	255	194	294	305	266	285	216	224	228	242	J	7
491	Tohoku-2010-018c	Tohoku-2010-018		40.1197	140.379	Akita	seed	M. sinensis	Japan dense-sampling	0	0	0.25	0.742	0	0.007	0	0	4	yes	255	194	294	305	266	285	216	224	228	242	J	7
499	Tohoku-2010-018d	Tohoku-2010-018		40.1197	140.379	Akita	seed	M. sinensis	Japan dense-sampling	0.002	0	0.226	0.755	0.001	0.016	0	0	4	yes	255	194	295	305	266	285	216	225	228	242	H	27
503	Tohoku-2010-018e	Tohoku-2010-018		40.1197	140.379	Akita	seed	M. sinensis	Japan dense-sampling	0.008	0.004	0.213	0.716	0.009	0.049	0	0	4	yes	255	194	294	305	266	285	216	224	228	242	J	7
479	Tohoku-2010-019a	Tohoku-2010-019		39.959	140.428	Akita	seed	M. sinensis	Japan dense-sampling	0.001	0	0.273	0.706	0.003	0.017	0	0.001	4	yes	255	194	295	305	266	285	216	225	228	242	H	27
488	Tohoku-2010-019b	Tohoku-2010-019		39.959	140.428	Akita	seed	M. sinensis	Japan dense-sampling	0	0	0.252	0.695	0	0.052	0	0	4	yes	255	194	295	305	266	285	216	225	228	242	H	27
475	Tohoku-2010-019c	Tohoku-2010-019		39.959	140.428	Akita	seed	M. sinensis	Japan dense-sampling	0	0	0.285	0.675	0.001	0.037	0	0.001	4	yes	255	194	295	305	266	285	216	225	228	242	H	27
471	Tohoku-2010-019d	Tohoku-2010-019		39.959	140.428	Akita	seed	M. sinensis	Japan dense-sampling	0	0	0.292	0.697	0	0.01	0	0	4	yes	255	194	295	305	266	285	216	225	228	242	H	27
434	Tohoku-2010-019e	Tohoku-2010-019		39.959	140.428	Akita	seed	M. sinensis	Japan dense-sampling	0	0	0.367	0.621	0	0.01	0	0	4	yes	255	194	295	305	266	285	216	225	228	242	H	27
47	Tohoku-2010-020	Tohoku-2010-020	JPN-2010-008	39.9598	140.426	Akita	clonal	M. sacchariflorus	Japan dense-sampling	0.0074	0.0076	0.0304	0.0014	0.0014	0.0018	0.9374	0.0126	7	no	248	193	296	307	267	283	213	224	226	259		1	8.79534	4x
497	Tohoku-2010-021a	Tohoku-2010-021		39.8563	140.58	Akita	seed	M. sinensis	Japan dense-sampling	0	0	0.234	0.7	0	0.065	0	0	4	yes	255	194	295	305	266	285	216	225	228	242	H	27
465	Tohoku-2010-021b	Tohoku-2010-021		39.8563	140.58	Akita	seed	M. sinensis	Japan dense-sampling	0.001	0.002	0.296	0.646	0.002	0.052	0	0	4	yes	255	194	294	305	266	285	215	224	228	242		49
451	Tohoku-2010-021c	Tohoku-2010-021		39.8563	140.58	Akita	seed	M. sinensis	Japan dense-sampling	0	0	0.31	0.651	0.002	0.033	0.004	0	4	yes	255	194	295	305	266	285	216	225	228	242	H	27
440	Tohoku-2010-021d	Tohoku-2010-021		39.8563	140.58	Akita	seed	M. sinensis	Japan dense-sampling	0	0	0.333	0.616	0.002	0.042	0.004	0.002	4	yes	255	194	295	305	266	285	216	225	228	242	H	27
455	Tohoku-2010-021e	Tohoku-2010-021		39.8563	140.58	Akita	seed	M. sinensis	Japan dense-sampling	0	0	0.308	0.663	0.002	0.026	0	0	4	yes	255	194	295	305	266	285	216	225	228	242	H	27
57	Tohoku-2010-022	Tohoku-2010-022	JPN-2010-009	39.8038	140.584	Akita	clonal	M. sacchariflorus	Japan dense-sampling	0.0016	0.002	0.0012	0.0682	0	0.0008	0.9206	0.0054	7	no	248	193	296	307	267	283	213	224	226	259		1	8.55754	4x
438	Tohoku-2010-023a	Tohoku-2010-023		39.8038	140.584	Akita	seed	M. sinensis	Japan dense-sampling	0	0.001	0.346	0.622	0	0.026	0.003	0.001	4	yes	255	193	295	305	266	285	216	225	228	242	N	29
445	Tohoku-2010-023b	Tohoku-2010-023		39.8038	140.584	Akita	seed	M. sinensis	Japan dense-sampling	0	0	0.3235	0.6475	0	0.028	0.0005	0	4	yes	251	194	294	306	270	287	215	226	227	249	C	6
446	Tohoku-2010-023c	Tohoku-2010-023		39.8038	140.584	Akita	seed	M. sinensis	Japan dense-sampling	0.0005	0	0.314	0.656	0.0015	0.0255	0.001	0.0015	4	yes	255	194	295	305	266	285	216	225	228	242	H	27
472	Tohoku-2010-024a	Tohoku-2010-024		39.7777	140.764	Akita	seed	M. sinensis	Japan dense-sampling	0	0.001	0.289	0.646	0.001	0.06	0.003	0	4	yes	255	194	295	305	266	285	216	225	228	242	H	27
447	Tohoku-2010-024b	Tohoku-2010-024		39.7777	140.764	Akita	seed	M. sinensis	Japan dense-sampling	0	0	0.313	0.646	0	0.033	0.005	0.002	4	yes	255	194	295	305	266	285	216	225	228	242	H	27	5.31878	2x
458	Tohoku-2010-024c	Tohoku-2010-024		39.7777	140.764	Akita	seed	M. sinensis	Japan dense-sampling	0.002	0.001	0.302	0.639	0	0.056	0	0	4	yes	255	194	294	305	266	285	216	224	228	242	J	7
468	Tohoku-2010-024d	Tohoku-2010-024		39.7777	140.764	Akita	seed	M. sinensis	Japan dense-sampling	0	0	0.294	0.656	0.001	0.046	0.001	0.001	4	yes	255	194	294	305	266	285	216	224	228	242	J	7
490	Tohoku-2010-024e	Tohoku-2010-024		39.7777	140.764	Akita	seed	M. sinensis	Japan dense-sampling	0.001	0.001	0.25	0.661	0.002	0.064	0.022	0	4	yes	255	194	294	305	266	285	216	224	228	242	J	7
52	Tohoku-2010-025	Tohoku-2010-025	JPN-2010-010	39.6539	140.15	Akita	clonal	M. sacchariflorus	Japan dense-sampling	0.0188	0.001	0.0006	0.0462	0	0.0004	0.932	0.001	7	no	248	193	296	307	267	283	213	224	226	259		1	8.44412	4x
46	Tohoku-2010-026	Tohoku-2010-026	JPN-2010-011	39.3683	140.065	Akita	clonal	M. sacchariflorus	Japan dense-sampling	0.0438	0.0118	0.001	0.0006	0.0004	0.001	0.941	0.0002	7	no	248	193	296	307	267	283	213	224	226	259		1	8.34201	4x
432	Tohoku-2010-027a	Tohoku-2010-027		39.3683	140.065	Akita	seed	M. sinensis	Japan dense-sampling	0	0.002	0.373	0.611	0	0.012	0	0	4	yes	255	194	295	305	266	285	216	225	228	242	H	27
424	Tohoku-2010-027b	Tohoku-2010-027		39.3683	140.065	Akita	seed	M. sinensis	Japan dense-sampling	0.001	0	0.374	0.568	0	0.056	0	0	3	yes	255	194	295	305	266	285	216	225	228	241		55
425	Tohoku-2010-027c	Tohoku-2010-027		39.3683	140.065	Akita	seed	M. sinensis	Japan dense-sampling	0	0	0.369	0.573	0.001	0.056	0	0	3	yes	251	194	294	306	270	287	215	226	227	249	C	6
421	Tohoku-2010-027d	Tohoku-2010-027		39.3683	140.065	Akita	seed	M. sinensis	Japan dense-sampling	0	0	0.39	0.585	0.001	0.023	0	0.001	3	yes	255	194	295	305	266	285	216	225	228	242	H	27
422	Tohoku-2010-027e	Tohoku-2010-027		39.3683	140.065	Akita	seed	M. sinensis	Japan dense-sampling	0	0	0.379	0.561	0	0.058	0	0	3	yes	251	194	294	306	270	287	215	225	227	249	A	28
10	Tohoku-2010-028	Tohoku-2010-028	JPN-2010-012	39.3688	140.066	Akita	clonal	M. sacchariflorus	Japan dense-sampling	0.001	0.007	0.0008	0.0016	0.0026	0.004	0.983	0	7	no	248	193	296	307	267	292	213	224	226	259		42	8.30066	4x
404	Tohoku-2010-029b	Tohoku-2010-029		39.1353	139.975	Akita	seed	M. sinensis	Japan dense-sampling	0	0	0.452	0.4875	0.0005	0.0545	0.005	0	3	yes	251	194	294	306	270	287	215	225	227	249	A	28
415	Tohoku-2010-029c	Tohoku-2010-029		39.1353	139.975	Akita	seed	M. sinensis	Japan dense-sampling	0	0	0.421	0.481	0.002	0.091	0.005	0	3	yes	255	194	295	305	266	285	216	225	228	241		55
412	Tohoku-2010-029d	Tohoku-2010-029		39.1353	139.975	Akita	seed	M. sinensis	Japan dense-sampling	0	0	0.435	0.479	0	0.085	0	0	3	yes	255	194	295	305	266	285	216	225	228	241		55
384	Tohoku-2010-029e	Tohoku-2010-029		39.1353	139.975	Akita	seed	M. sinensis	Japan dense-sampling	0	0	0.504	0.471	0.001	0.022	0	0.001	3	yes	255	194	295	305	266	285	216	225	228	241		55
414	Tohoku-2010-030Aa	Tohoku-2010-030A		38.6578	139.97	Yamagata	seed	M. sinensis	Japan dense-sampling	0	0	0.427	0.488	0.002	0.082	0	0	3	yes	251	194	294	306	270	287	215	226	227	NA		NA
407	Tohoku-2010-030Ab	Tohoku-2010-030A		38.6578	139.97	Yamagata	seed	M. sinensis	Japan dense-sampling	0	0	0.447	0.499	0	0.054	0	0	3	yes	255	194	295	305	266	285	216	225	228	242	H	27
387	Tohoku-2010-030Ac	Tohoku-2010-030A		38.6578	139.97	Yamagata	seed	M. sinensis	Japan dense-sampling	0	0	0.482	0.438	0.001	0.079	0	0	3	yes	251	194	294	306	270	287	215	225	227	249	A	28
389	Tohoku-2010-030Ad	Tohoku-2010-030A		38.6578	139.97	Yamagata	seed	M. sinensis	Japan dense-sampling	0	0	0.48	0.465	0	0.055	0	0	3	yes	255	194	295	305	266	285	216	225	228	242	H	27
408	Tohoku-2010-030Ae	Tohoku-2010-030A		38.6578	139.97	Yamagata	seed	M. sinensis	Japan dense-sampling	0	0	0.447	0.512	0	0.039	0	0	3	yes	255	194	295	305	266	285	216	225	228	242	H	27
403	Tohoku-2010-030b	Tohoku-2010-030		38.6578	139.97	Yamagata	seed	M. sinensis	Japan dense-sampling	0	0	0.453	0.504	0.001	0.04	0	0	3	yes	251	194	294	306	270	287	215	226	227	249	C	6
393	Tohoku-2010-030c	Tohoku-2010-030		38.6578	139.97	Yamagata	seed	M. sinensis	Japan dense-sampling	0.0005	0	0.47	0.4465	0.005	0.077	0	0	3	yes	251	194	294	306	270	287	215	226	227	249	C	6
406	Tohoku-2010-030d	Tohoku-2010-030		38.6578	139.97	Yamagata	seed	M. sinensis	Japan dense-sampling	0	0	0.451	0.495	0.001	0.053	0	0	3	yes	251	194	294	306	270	287	215	226	227	249	C	6
401	Tohoku-2010-030e	Tohoku-2010-030		38.6578	139.97	Yamagata	seed	M. sinensis	Japan dense-sampling	0	0	0.456	0.511	0	0.032	0	0	3	yes	251	194	294	306	270	287	215	226	227	249	C	6
873	Tohoku-2010-031	Tohoku-2010-031	JPN-2010-016	38.6634	139.968	Yamagata	clonal	M. sinensis	Japan dense-sampling	0.2918	0.5112	0	0	0.1954	0.0008	0	0	2	no	255	194	294	305	267	285	216	225	228	242		43
872	Tohoku-2010-032	Tohoku-2010-032	JPN-2010-017	38.6634	139.968	Yamagata	clonal	M. sinensis	Japan dense-sampling	0.2816	0.4674	0.0264	0.0018	0.2162	0.0056	0	0.0008	2	no	255	194	295	305	266	285	216	225	228	242	H	27	5.42418	2x
27	Tohoku-2010-033	Tohoku-2010-033	JPN-2010-013	38.7207	139.895	Yamagata	clonal	M. sacchariflorus	Japan dense-sampling	0.0274	0.0006	0.0016	0.0024	0.0006	0.0016	0.9654	0	7	no	248	193	296	307	267	292	213	224	226	259		42	8.40318	4x
49	Tohoku-2010-034	Tohoku-2010-034	JPN-2010-014	38.7243	139.859	Yamagata	clonal	M. sacchariflorus	Japan dense-sampling	0.021	0	0.0334	0.0048	0	0.002	0.937	0.001	7	no	248	193	296	307	267	292	213	224	226	259		42	8.36194	4x
405	Tohoku-2010-035a	Tohoku-2010-035		38.4619	139.991	Yamagata	seed	M. sinensis	Japan dense-sampling	0	0	0.451	0.492	0	0.055	0	0	3	yes	251	194	294	306	270	287	216	226	227	249	D	56
388	Tohoku-2010-035b	Tohoku-2010-035		38.4619	139.991	Yamagata	seed	M. sinensis	Japan dense-sampling	0	0	0.481	0.459	0	0.059	0	0	3	yes	255	194	294	305	266	285	216	224	228	242	J	7
417	Tohoku-2010-035c	Tohoku-2010-035		38.4619	139.991	Yamagata	seed	M. sinensis	Japan dense-sampling	0	0	0.416	0.501	0.001	0.081	0.001	0	3	yes	255	194	294	305	266	285	216	224	228	242	J	7
409	Tohoku-2010-035d	Tohoku-2010-035		38.4619	139.991	Yamagata	seed	M. sinensis	Japan dense-sampling	0	0	0.444	0.501	0	0.053	0	0	3	yes	255	194	294	305	266	285	216	224	228	242	J	7
399	Tohoku-2010-035e	Tohoku-2010-035		38.4619	139.991	Yamagata	seed	M. sinensis	Japan dense-sampling	0	0	0.457	0.461	0	0.081	0	0	3	yes	255	194	294	305	266	287	216	224	228	242		57
14	Tohoku-2010-036	Tohoku-2010-036	JPN-2010-002	38.3762	140.32	Yamagata	clonal	M. sacchariflorus	Japan dense-sampling	0.0058	0.0026	0.001	0	0.0018	0.001	0.9802	0.0072	7	no	248	193	297	307	267	283	213	224	226	259		41	8.54913	4x
62	Tohoku-2010-037	Tohoku-2010-037	JPN-2010-015	38.3763	140.319	Yamagata	clonal	M. sacchariflorus	Japan dense-sampling	0	0	0.0058	0.0014	0.0084	0.0678	0.9084	0.0072	7	no	248	193	296	307	267	283	213	224	226	259		1	8.18772	4x
22	Tomatoh Corporation-1	Tomatoh Corporation-1	JPN-2010-005	42.6148	141.817	Hokkaido	clonal	M. sacchariflorus	Japan dense-sampling	0.0002	0	0.0026	0.0234	0	0.0008	0.971	0.002	7	no	248	193	296	306	267	284	213	224	226	259		26	8.32714	4x
16	Tomatoh Corporation-2	Tomatoh Corporation-2	JPN-2011-010	42.6162	141.812	Hokkaido	clonal	M. sacchariflorus	Japan dense-sampling	0	0	0.001	0.0062	0.013	0.0026	0.9758	0.0014	7	no	248	193	296	306	267	284	213	224	226	259		26	8.39903	4x
923	CANE9233		US47-0011	23.7	120.96			M. sinensis	East Asia-wide	0	0	0.0216	0.001	0.7996	0.0052	0.0922	0.0802	5	no
897	GZ-2010-007			24.3523	113.17			M. floridulus	East Asia-wide	0.0008	0	0	0	0.941	0	0.0038	0.0538	5	no
844	JM0001.001			44.2009	142.052			M. sinensis	East Asia-wide	0.0068	0.0016	0.0012	0.9882	0.0014	0.0006	0	0	4	yes
857	JM0001.002			44.2009	142.052			M. sinensis	East Asia-wide	0.0096	0.0002	0.001	0.9768	0.009	0.0006	0.0016	0.0018	4	yes
676	JM0001.003			44.2009	142.052			M. sinensis	East Asia-wide	0.0142	0.0004	0.0244	0.9434	0.001	0.0092	0.0018	0.006	4	yes
767	JM0007.001			43.8967	141.709			M. sinensis	East Asia-wide	0.0004	0	0.0088	0.9872	0.0014	0.0014	0	0	4	yes
680	JM0008.001			44.1658	142.405			M. sinensis	East Asia-wide	0.0072	0.0004	0.0232	0.9612	0.0024	0.0006	0.0038	0.0008	4	yes
843	JM0022.001			43.3823	141.892			M. sinensis	East Asia-wide	0	0.0006	0.0012	0.996	0.0006	0.0008	0.0002	0.001	4	yes
768	JM0022.002			43.3823	141.892			M. sinensis	East Asia-wide	0.0014	0.0006	0.0086	0.9822	0.0012	0.0046	0.0004	0.0006	4	yes
707	JM0022.003			43.3823	141.892			M. sinensis	East Asia-wide	0.0164	0.005	0.0188	0.9444	0.0008	0.0018	0.0074	0.0054	4	yes
824	JM0026.001			43.3249	141.515			M. sinensis	East Asia-wide	0.0126	0.001	0.0022	0.9552	0.0016	0.0002	0.017	0.0096	4	yes
738	JM0026.002			43.3249	141.515			M. sinensis	East Asia-wide	0.002	0.001	0.0132	0.9824	0	0.0004	0	0	4	yes
856	JM0026.003			43.3249	141.515			M. sinensis	East Asia-wide	0.0008	0.0006	0.001	0.978	0.0098	0.0008	0.0014	0.0074	4	yes
673	JM0034.001			43.1811	141.314			M. sinensis	East Asia-wide	0.0074	0.0006	0.0246	0.9522	0.0032	0.0104	0.0002	0.0012	4	yes
845	JM0040.001			43.0439	141.292			M. sinensis	East Asia-wide	0	0.012	0.0012	0.9772	0.0034	0	0.0006	0.005	4	yes
762	JM0040.003			43.0439	141.292			M. sinensis	East Asia-wide	0	0.0006	0.0094	0.9892	0	0	0	0	4	yes
810	JM0045.002			43.2118	140.935			M. sinensis	East Asia-wide	0.002	0.003	0.0036	0.9732	0.0034	0.012	0.001	0.0018	4	yes
811	JM0047.001			43.3049	140.551			M. sinensis	East Asia-wide	0	0.0016	0.0034	0.9862	0	0.007	0.0012	0	4	yes
686	JM0047.002			43.3049	140.551			M. sinensis	East Asia-wide	0.0028	0	0.0222	0.9506	0.0026	0.0102	0.005	0.0064	4	yes
630	JM0048.001			43.3279	140.357			M. sinensis	East Asia-wide	0.002	0.001	0.0342	0.9442	0	0.01	0.0032	0.0054	4	yes
835	JM0050.001			42.9468	140.561			M. sinensis	East Asia-wide	0.0002	0	0.0018	0.9922	0.0002	0.0038	0.0008	0.0006	4	yes
751	JM0050.002			42.9468	140.561			M. sinensis	East Asia-wide	0.0008	0	0.011	0.9764	0.0022	0.0078	0.001	0.001	4	yes
638	JM0050.003			42.9468	140.561			M. sinensis	East Asia-wide	0.002	0.0022	0.0324	0.9438	0.0002	0.008	0.0052	0.0058	4	yes
570	JM0051.002			42.835	140.654			M. sinensis	East Asia-wide	0.0132	0.0034	0.0564	0.8786	0	0.0278	0.0114	0.0088	4	yes
667	JM0051.003			42.835	140.654			M. sinensis	East Asia-wide	0.0018	0.0012	0.0262	0.9578	0.0004	0.003	0.0058	0.0038	4	yes
567	JM0053.002			42.1799	140.441			M. sinensis	East Asia-wide	0.0086	0.0016	0.0572	0.9274	0	0.003	0.0006	0.0012	4	yes
596	JM0055.001			42.4008	140.3			M. sinensis	East Asia-wide	0.0012	0	0.0446	0.9168	0.0016	0.03	0.005	0	4	yes
566	JM0055.002			42.4008	140.3			M. sinensis	East Asia-wide	0.0022	0.0004	0.0574	0.9282	0.006	0.0032	0.002	0.0004	4	yes
562	JM0057.001			42.4716	140.202			M. sinensis	East Asia-wide	0.0012	0.0014	0.0608	0.9292	0.0008	0.0014	0.0038	0.0018	4	yes
644	JM0057.002			42.4716	140.202			M. sinensis	East Asia-wide	0.001	0.001	0.031	0.9522	0.0044	0.0094	0	0.001	4	yes
260	JM0058.001			42.5997	140.646			M. sinensis	East Asia-wide	0.0006	0.0006	0.6674	0.0834	0.0036	0.2406	0.0036	0	3	yes
270	JM0058.002			42.5997	140.646			M. sinensis	East Asia-wide	0.0008	0.0006	0.7274	0.044	0.001	0.224	0.0028	0	3	yes
282	JM0058.003			42.5997	140.646			M. sinensis	East Asia-wide	0.001	0.0004	0.6646	0.1054	0.014	0.2112	0.0034	0	3	yes
540	JM0059.001			42.5621	140.797			M. sinensis	East Asia-wide	0.0018	0.0052	0.0706	0.9004	0.0016	0.0038	0.0076	0.0088	4	yes
582	JM0059.002			42.5621	140.797			M. sinensis	East Asia-wide	0.001	0	0.0504	0.9392	0	0.0072	0.0004	0.0014	4	yes
576	JM0061.002			42.7802	140.804			M. sinensis	East Asia-wide	0.002	0.0012	0.0544	0.9284	0.0012	0.0094	0.0028	0.0008	4	yes
538	JM0062.001			41.7193	141.007			M. sinensis	East Asia-wide	0.0176	0.0054	0.0722	0.8668	0.0016	0.0244	0.0046	0.0066	4	yes
549	JM0062.002			41.7193	141.007			M. sinensis	East Asia-wide	0.0006	0.0008	0.066	0.8874	0.0022	0.0302	0.0078	0.0054	4	yes
559	JM0062.003			41.7193	141.007			M. sinensis	East Asia-wide	0.0048	0	0.0626	0.9254	0.002	0.0034	0	0.001	4	yes
524	JM0069.001			41.402	140.218			M. sinensis	East Asia-wide	0.0006	0	0.1046	0.8448	0.0004	0.044	0.0012	0.0042	4	yes
518	JM0069.002			41.402	140.218			M. sinensis	East Asia-wide	0	0	0.138	0.8164	0	0.0426	0.0016	0.0002	4	yes
536	JM0073.002			44.5354	142.342			M. sinensis	East Asia-wide	0.0022	0	0.074	0.8854	0.001	0.037	0	0	4	yes
528	JM0075.002			41.976	140.672			M. sinensis	East Asia-wide	0.001	0.0136	0.0962	0.8644	0.0012	0.0184	0.004	0.0014	4	yes
542	JM0076.001			42.0721	140.799			M. sinensis	East Asia-wide	0	0	0.068	0.9178	0.001	0.0116	0.001	0	4	yes
527	JM0076.002			42.0721	140.799			M. sinensis	East Asia-wide	0.0002	0	0.0972	0.8946	0.0004	0.0066	0	0	4	yes
692	JM0079.001			43.6195	144.445			M. sinensis	East Asia-wide	0.0008	0.0002	0.0216	0.9646	0.0038	0.0074	0.001	0.0004	4	yes
649	JM0079.002			43.6195	144.445			M. sinensis	East Asia-wide	0	0.0002	0.0306	0.9632	0.0038	0.001	0.0004	0	4	yes
748	JM0080.001			43.6599	144.245			M. sinensis	East Asia-wide	0.004	0	0.0112	0.981	0.0014	0.0006	0.001	0.001	4	yes
457	JM0085.001			39.44	141.07			M. sinensis	East Asia-wide	0.0014	0.0138	0.3042	0.6374	0.0062	0.0344	0.0024	0.0012	4	yes
612	JM0085.002			39.44	141.07			M. sinensis	East Asia-wide	0.0008	0.0014	0.0402	0.9422	0	0.0054	0.0046	0.0052	4	yes
606	JM0085.003			39.44	141.07			M. sinensis	East Asia-wide	0.0204	0.0068	0.0414	0.8654	0.0014	0.0324	0.0194	0.0128	4	yes
330	JM0091.001			36.5613	139.561			M. sinensis	East Asia-wide	0.0192	0.0172	0.6274	0.1326	0.0056	0.1612	0.0184	0.0184	3	yes
333	JM0091.002			36.5613	139.561			M. sinensis	East Asia-wide	0.0022	0.0014	0.6818	0.151	0.003	0.1592	0.0008	0.0006	3	yes
727	JM0093.001			36.0548	138.463			M. sinensis	East Asia-wide	0.0008	0.0022	0.015	0.9632	0.001	0.0124	0.005	0.0006	4	yes
319	JM0094.001			36.0547	138.463			M. sinensis	East Asia-wide	0	0	0.7094	0.1026	0.0022	0.1716	0.0144	0	3	yes
275	JM0094.002			36.0547	138.463			M. sinensis	East Asia-wide	0	0.0012	0.7074	0.0684	0.0026	0.2198	0	0	3	yes
291	JM0094.003			36.0547	138.463			M. sinensis	East Asia-wide	0.0022	0.0002	0.7162	0.075	0.0006	0.2002	0.0052	0	3	yes
290	JM0095.001			35.8879	138.419			M. sinensis	East Asia-wide	0.0024	0.0006	0.7036	0.0888	0.0004	0.203	0.0012	0	3	yes
297	JM0095.002			35.8879	138.419			M. sinensis	East Asia-wide	0	0	0.7238	0.077	0.0014	0.1972	0	0	3	yes
467	JM0096.001			35.909	138.409			M. sinensis	East Asia-wide	0.0002	0	0.2954	0.6508	0.0002	0.0506	0	0.0016	4	yes
454	JM0096.002			35.909	138.409			M. sinensis	East Asia-wide	0.0012	0.003	0.308	0.6334	0.003	0.0476	0.001	0.0028	4	yes
310	JM0098.001			35.4719	138.291			M. sinensis	East Asia-wide	0.0134	0.004	0.6724	0.1042	0.003	0.186	0.0098	0.0068	3	yes
325	JM0098.002			35.4719	138.291			M. sinensis	East Asia-wide	0.001	0.0002	0.7322	0.0958	0.002	0.168	0	0	3	yes
298	JM0099.001			35.4719	138.291			M. sinensis	East Asia-wide	0.001	0.0008	0.6578	0.1248	0.018	0.197	0.0006	0	3	yes
148	JM0118.001			33.5722	133.388			M. sinensis	East Asia-wide	0.0002	0	0.142	0.0002	0.004	0.8526	0	0	6	yes
717	JM0118.002			33.5722	133.388			M. sinensis	East Asia-wide	0.01	0.0004	0.017	0.9574	0.0028	0.0066	0.0046	0.0008	4	yes
130	JM0118.003			33.5722	133.388			M. sinensis	East Asia-wide	0.0008	0.001	0.1138	0.004	0.0008	0.878	0.001	0	6	yes
99	JM0119.001			33.5645	133.381			M. sinensis	East Asia-wide	0	0.001	0.0806	0.001	0.0052	0.9118	0	0.0002	6	yes
127	JM0119.002			33.5645	133.381			M. sinensis	East Asia-wide	0.0012	0.0006	0.103	0.001	0.011	0.882	0	0	6	yes
123	JM0125.001			31.5326	131.239			M. sinensis	East Asia-wide	0.0096	0.0012	0.0834	0.0072	0.0116	0.8838	0.0008	0.0018	6	yes
95	JM0125.002			31.5326	131.239			M. sinensis	East Asia-wide	0.001	0.0014	0.075	0.0012	0.0052	0.9164	0	0	6	yes
104	JM0134.001			32.4242	131.178			M. sinensis	East Asia-wide	0.0088	0.0048	0.0694	0.0026	0.0058	0.9078	0	0.0012	6	yes
620	JM0134.002			32.4242	131.178			M. sinensis	East Asia-wide	0.0188	0.0056	0.0388	0.9204	0	0.0054	0.0038	0.007	4	yes
779	JM0216.001			44.22	142.05			M. sinensis	East Asia-wide	0.0038	0.0016	0.007	0.9802	0.001	0.0036	0.0026	0.0002	4	yes
789	JM0216.002			44.22	142.05			M. sinensis	East Asia-wide	0.0004	0.0078	0.0056	0.98	0.0024	0.0008	0.003	0	4	yes
532	JM0220.001			41.45	140.08			M. sinensis	East Asia-wide	0.0036	0.0018	0.085	0.883	0.001	0.0184	0.007	0	4	yes
529	JM0220.002			41.45	140.08			M. sinensis	East Asia-wide	0.0026	0.0016	0.0944	0.8876	0.0028	0.0092	0.001	0.0008	4	yes
360	JM0229.001			34.75	136.52			M. sinensis	East Asia-wide	0	0	0.7828	0.0718	0.0008	0.138	0.006	0.0008	3	yes
361	JM0229.002			34.75	136.52			M. sinensis	East Asia-wide	0.0082	0.0002	0.7688	0.0708	0.012	0.133	0.0056	0.0014	3	yes
198	JM0232.001			35.05	133.72			M. sinensis	East Asia-wide	0.0008	0.001	0.3714	0.0112	0.0012	0.614	0	0.0002	6	yes
197	JM0232.002			35.05	133.72			M. sinensis	East Asia-wide	0.001	0.0022	0.3382	0.0206	0.0106	0.6266	0.0004	0.0012	6	yes
160	JM0233.001			34.4	132.71			M. sinensis	East Asia-wide	0	0.0002	0.1446	0.0134	0.0098	0.8308	0	0	6	yes
192	JM0233.002			34.4	132.71			M. sinensis	East Asia-wide	0.0502	0.0078	0.1532	0.0264	0.0224	0.7196	0.0084	0.0124	6	yes
105	JM0239.001			36	138.12			M. sinensis	East Asia-wide	0	0.0002	0.074	0.0012	0.012	0.9072	0.001	0.004	6	yes
116	JM0239.002			36	138.12			M. sinensis	East Asia-wide	0.0012	0.0012	0.0952	0.0062	0.0002	0.8958	0	0	6	yes
601	JM0295.001			42.4985	141.271			M. sinensis	East Asia-wide	0.0044	0.0006	0.0436	0.94	0.0006	0.0058	0.004	0	4	yes
556	JM0295.002			42.4985	141.271			M. sinensis	East Asia-wide	0.0166	0.0012	0.0636	0.8962	0.001	0.01	0.0046	0.0068	4	yes
749	JM0296.001			42.4981	141.148			M. sinensis	East Asia-wide	0.0064	0.0034	0.011	0.9432	0.0086	0.0176	0.0084	0.001	4	yes
700	JM0296.002			42.4981	141.148			M. sinensis	East Asia-wide	0.0032	0	0.0194	0.9652	0.0062	0.0032	0.0026	0	4	yes
721	JM0297.001			42.4982	141.149			M. sinensis	East Asia-wide	0.0004	0	0.0162	0.971	0.0002	0.0066	0.0016	0.004	4	yes
677	JM0297.002			42.4982	141.149			M. sinensis	East Asia-wide	0	0	0.0244	0.97	0	0.002	0	0.0026	4	yes
698	JM0298.001			42.4982	141.149			M. sinensis	East Asia-wide	0.002	0.001	0.0202	0.9682	0.0012	0.0042	0.0024	0.0004	4	yes
701	JM0298.002			42.4982	141.149			M. sinensis	East Asia-wide	0.012	0.0016	0.019	0.941	0.0042	0.004	0.0082	0.0102	4	yes
658	JM0300.001			42.3061	140.988			M. sinensis	East Asia-wide	0.0016	0.001	0.0286	0.9402	0	0.017	0.01	0.0018	4	yes
595	JM0300.002			42.3061	140.988			M. sinensis	East Asia-wide	0.0002	0.002	0.0448	0.9282	0	0.017	0.0068	0.0006	4	yes
616	JM0303.002			42.5537	140.791			M. sinensis	East Asia-wide	0.0114	0.0014	0.0392	0.9184	0	0.0224	0.0066	0	4	yes
648	JM0304.001			42.5539	140.798			M. sinensis	East Asia-wide	0.0082	0.0006	0.0308	0.9446	0.0032	0.005	0.0052	0.0032	4	yes
657	JM0304.002			42.5539	140.798			M. sinensis	East Asia-wide	0.001	0.0012	0.029	0.9578	0.0024	0.0004	0.0058	0.0024	4	yes
597	JM0307.001			42.5785	140.455			M. sinensis	East Asia-wide	0.0008	0.001	0.044	0.946	0.001	0.0062	0	0.001	4	yes
694	JM0307.002			42.5785	140.455			M. sinensis	East Asia-wide	0	0	0.0212	0.9734	0	0.0042	0	0	4	yes
619	JM0308.002			42.5783	140.455			M. sinensis	East Asia-wide	0.0004	0.0002	0.039	0.9438	0.0008	0.0048	0.011	0	4	yes
545	JM0310.001			42.5416	140.864			M. sinensis	East Asia-wide	0.0174	0.001	0.067	0.8958	0.001	0.0068	0.0056	0.0054	4	yes
554	JM0310.002			42.5416	140.864			M. sinensis	East Asia-wide	0.0014	0.0002	0.0638	0.9232	0	0.01	0.0006	0	4	yes
577	JM0311.001			42.5415	140.864			M. sinensis	East Asia-wide	0.0016	0	0.054	0.8824	0.0222	0.0374	0.001	0.0012	4	yes
557	JM0311.002			42.5415	140.864			M. sinensis	East Asia-wide	0.0012	0.0002	0.063	0.9314	0	0.0012	0.0024	0	4	yes
588	JM0315.001			42.5419	140.862			M. sinensis	East Asia-wide	0.0034	0.001	0.048	0.9058	0.0004	0.0292	0.006	0.0064	4	yes
660	JM0315.002			42.5419	140.862			M. sinensis	East Asia-wide	0.0166	0.0006	0.028	0.9298	0.0014	0.0164	0.0068	0.0004	4	yes
782	JM0317.001			42.8622	140.694			M. sinensis	East Asia-wide	0.0114	0.0012	0.0064	0.945	0.0012	0.0152	0.0082	0.0112	4	yes
613	JM0317.002			42.8622	140.694			M. sinensis	East Asia-wide	0.0004	0.0022	0.0402	0.9508	0.0022	0.0008	0.0008	0.0022	4	yes
720	JM0318.001			42.8701	140.598			M. sinensis	East Asia-wide	0	0.0004	0.0164	0.9702	0.0002	0.0022	0.0098	0.0002	4	yes
693	JM0318.002			42.8701	140.598			M. sinensis	East Asia-wide	0.007	0	0.0212	0.9598	0	0.0054	0.004	0.0022	4	yes
823	JM0319.001			42.8692	140.597			M. sinensis	East Asia-wide	0.0002	0	0.0022	0.9942	0.0012	0.0012	0	0.0004	4	yes
637	JM0319.002			42.8692	140.597			M. sinensis	East Asia-wide	0.0074	0.0084	0.0326	0.9436	0.0018	0.0048	0.0016	0.0004	4	yes
837	JM0325.001			43.3898	141.578			M. sinensis	East Asia-wide	0.002	0	0.0018	0.9926	0.0004	0	0.0022	0.001	4	yes
776	JM0325.002			43.3898	141.578			M. sinensis	East Asia-wide	0.002	0	0.0072	0.985	0.0024	0.0002	0.0022	0	4	yes
760	JM0326.001			43.3233	141.81			M. sinensis	East Asia-wide	0	0.0002	0.01	0.984	0.0008	0.0004	0.002	0.0018	4	yes
679	JM0341.002			43.6088	142.463			M. sinensis	East Asia-wide	0.0004	0	0.0234	0.9718	0	0.0014	0.0016	0.0008	4	yes
716	JM0342.001			43.5119	142.583			M. sinensis	East Asia-wide	0.0096	0.0018	0.0174	0.956	0.0008	0.0032	0.0048	0.0066	4	yes
836	JM0342.002			43.5119	142.583			M. sinensis	East Asia-wide	0.002	0.001	0.0018	0.9926	0.002	0.0006	0	0	4	yes
695	JM0346.001			42.643	143.133			M. sinensis	East Asia-wide	0.0048	0.001	0.021	0.9544	0.0136	0.0024	0.0024	0	4	yes
607	JM0346.002			42.643	143.133			M. sinensis	East Asia-wide	0.0098	0.0062	0.0412	0.9274	0.0034	0.004	0.004	0.0038	4	yes
821	JM0347.001			43.2432	143.076			M. sinensis	East Asia-wide	0.0078	0.0018	0.0028	0.9738	0.0018	0.0066	0.0048	0	4	yes
838	JM0347.002			43.2432	143.076			M. sinensis	East Asia-wide	0	0	0.0016	0.9974	0	0.0004	0	0	4	yes
531	JM0353.001			42.0533	143.31			M. sinensis	East Asia-wide	0.001	0	0.0904	0.901	0.0006	0.0006	0.006	0	4	yes
541	JM0353.002			42.0533	143.31			M. sinensis	East Asia-wide	0.0152	0.0018	0.0688	0.9098	0.0006	0.0012	0.0018	0.001	4	yes
544	JM0358.001			42.1331	142.9			M. sinensis	East Asia-wide	0.007	0.0012	0.0678	0.9164	0.001	0.0052	0.001	0	4	yes
79	JM0361.001			33.0158	131.063			M. sinensis	East Asia-wide	0	0	0.0006	0.0006	0	0.998	0	0	6	yes
82	JM0361.002			33.0158	131.063			M. sinensis	East Asia-wide	0.0004	0.0006	0.0158	0.001	0.0122	0.9686	0	0.001	6	yes
84	JM0362.001			32.71	131.3			M. sinensis	East Asia-wide	0	0	0.0408	0.0026	0.0014	0.9546	0	0	6	yes
106	JM0362.002			32.71	131.3			M. sinensis	East Asia-wide	0.0016	0.0006	0.084	0.0054	0.001	0.9066	0	0.0002	6	yes
1259	KMS005			37.3483	128.716			M. sinensis	East Asia-wide	0.926	0.0128	0.0054	0.0018	0.0048	0.0438	0.0048	0.0002	1	no
1264	KMS008			36.6956	127.013			M. sinensis	East Asia-wide	0.9238	0.0072	0.004	0.001	0.0006	0.059	0.004	0.0002	1	no
1381	KMS009			36.1658	128.992			M. sinensis	East Asia-wide	0.7754	0.0246	0.0008	0	0	0.198	0.0002	0	1	no
1245	KMS011			37.7366	128.356			M. sinensis	East Asia-wide	0.9384	0.004	0.0224	0.0002	0.001	0.0336	0	0	1	no
1230	KMS014			37.14	127.696			M. sinensis	East Asia-wide	0.947	0.0174	0.0012	0.0096	0.0016	0.0208	0.0024	0.0002	1	no
1349	KMS016			36.8201	129.093			M. sinensis	East Asia-wide	0.843	0.1342	0.0004	0.0072	0.0094	0.0018	0.0028	0.001	1	no
1309	KMS018			36.9194	128.454			M. sinensis	East Asia-wide	0.8922	0.0108	0.0008	0	0	0.0956	0	0	1	no
1351	KMS020			36.7028	127.915			M. sinensis	East Asia-wide	0.839	0.0362	0	0	0.0008	0.1234	0	0	1	no
1390	KMS021			35.5614	128.941			M. sinensis	East Asia-wide	0.4246	0.0012	0.0018	0.001	0	0.5706	0	0	6	no
1386	KMS023			37.5126	130.809			M. sinensis	East Asia-wide	0.7296	0.004	0.0224	0.0978	0.001	0.1444	0.001	0	1	no
1365	KMS024			35.8948	127.356			M. sinensis	East Asia-wide	0.8196	0.0478	0.0016	0.0006	0.0004	0.1288	0	0.0008	1	no
1352	KMS030			35.9	127.751			M. sinensis	East Asia-wide	0.839	0.004	0.0012	0	0.0018	0.1516	0	0.002	1	no
1306	KMS031			37.2589	128.481			M. sinensis	East Asia-wide	0.8954	0.0262	0.0006	0.0032	0.001	0.0724	0.001	0	1	no
1318	KMS034			37.6367	129.019			M. sinensis	East Asia-wide	0.887	0.034	0.0044	0.0026	0.001	0.0678	0.0028	0.0004	1	no
1251	KMS035			37.1778	128.307			M. sinensis	East Asia-wide	0.9334	0.0184	0.0012	0.0022	0.0016	0.0398	0.003	0	1	no
1333	KMS036			37.1969	129.036			M. sinensis	East Asia-wide	0.8768	0.0042	0.0014	0.0024	0.001	0.1098	0.0042	0	1	no
1389	KMS037			37.5372	129.086			M. sinensis	East Asia-wide	0.5148	0.0072	0.0354	0.0022	0.0042	0.4362	0	0	1	no
1313	KMS038			37.2006	128.95			M. sinensis	East Asia-wide	0.8902	0.0238	0.0012	0.001	0.0062	0.075	0.003	0.0002	1	no
1278	KMS039			37.9503	127.415			M. sinensis	East Asia-wide	0.919	0.0032	0.0008	0.014	0.0022	0.0502	0.01	0.001	1	no
1297	KMS040			37.9775	127.526			M. sinensis	East Asia-wide	0.907	0.0222	0.0006	0.0064	0.001	0.0588	0.003	0.0016	1	no
1301	KMS042			38.2017	128.564			M. sinensis	East Asia-wide	0.9028	0.0196	0.0004	0	0.0006	0.076	0	0	1	no
1229	KMS044			38.1867	128.014			M. sinensis	East Asia-wide	0.9478	0.0172	0.0014	0.0004	0	0.0226	0.009	0.001	1	no
1246	KMS045			38.2639	128.361			M. sinensis	East Asia-wide	0.9378	0.007	0.0008	0.0056	0	0.0476	0	0.0008	1	no
1280	KMS046			38.175	127.672			M. sinensis	East Asia-wide	0.9174	0.0024	0.0016	0.0002	0.0024	0.073	0.002	0.001	1	no
1316	KMS048			38.2236	127.486			M. sinensis	East Asia-wide	0.8882	0.0318	0.001	0.0098	0.0094	0.0546	0.003	0.0018	1	no
1221	KMS049			37.9372	128.074			M. sinensis	East Asia-wide	0.9568	0.0056	0.0006	0.0064	0.0088	0.0208	0.001	0	1	no
1235	KMS050			38.0767	128.453			M. sinensis	East Asia-wide	0.9444	0.01	0.0024	0.0054	0.0014	0.0338	0.002	0.0002	1	no
1336	KMS051			35.2565	128.984			M. sinensis	East Asia-wide	0.8758	0.001	0.0012	0.0132	0	0.1074	0	0.0006	1	no
884	KMS053			35.4168	129.064			M. sacchariflorus	East Asia-wide	0.0494	0.0012	0.0034	0.0092	0	0.0044	0.9238	0.0076	7	no													8.68877	4x
1326	KMS054			35.6759	128.437			M. sinensis	East Asia-wide	0.8844	0.0024	0.001	0	0.002	0.1048	0.003	0.0026	1	no
1345	KMS055			35.709	128.413			M. sinensis	East Asia-wide	0.8578	0.0008	0.0008	0.017	0.0012	0.116	0.002	0.0052	1	no
1319	KMS056			37.0443	128.237			M. sinensis	East Asia-wide	0.887	0.0016	0.0006	0.0054	0.0004	0.1024	0	0.0016	1	no
1329	KMS057			35.403	128.482			M. sinensis	East Asia-wide	0.8808	0.0012	0.0002	0	0.0008	0.1164	0	0	1	no
1369	KMS058			35.2219	128.958			M. sinensis	East Asia-wide	0.8108	0.0018	0.0004	0.0048	0.001	0.1798	0.001	0	1	no
1383	KMS059			36.0328	128.27			M. sinensis	East Asia-wide	0.766	0.0086	0.0156	0.0022	0.0022	0.2038	0.0002	0.0014	1	no
1295	KMS060			36.9899	127.846			M. sinensis	East Asia-wide	0.9076	0	0	0.0014	0	0.0896	0	0	1	no
1376	KMS061			36.0684	128.266			M. sinensis	East Asia-wide	0.7936	0.0102	0.001	0	0	0.1946	0.0004	0	1	no
883	KMS062			36.3393	129.061			M. sacchariflorus	East Asia-wide	0.039	0.0064	0.0006	0.0118	0	0	0.936	0.0056	7	no													8.5847	4x
1372	KMS063			35.2779	128.693			M. sinensis	East Asia-wide	0.8016	0.002	0.0016	0.001	0.0002	0.1746	0.0182	0.0008	1	no
1346	KMS064			36.5241	128.689			M. sinensis	East Asia-wide	0.8548	0.0052	0.0016	0.0176	0.002	0.1128	0.006	0.0006	1	no
1356	KMS065			36.3936	128.678			M. sinensis	East Asia-wide	0.8376	0.0016	0.0028	0.0086	0.001	0.1486	0	0	1	no
1283	KMS066			36.66	128.473			M. sinensis	East Asia-wide	0.916	0.0016	0	0.002	0.0014	0.0682	0.01	0	1	no
1377	KMS067			35.2876	128.54			M. sinensis	East Asia-wide	0.7936	0.0086	0.0074	0.0018	0.0078	0.175	0.0058	0.001	1	no
1342	KMS068			35.2115	128.282			M. sinensis	East Asia-wide	0.8622	0.0054	0.001	0.0068	0.0014	0.116	0.008	0	1	no
1315	KMS069			36.0375	129.235			M. sinensis	East Asia-wide	0.8898	0.001	0	0.0004	0.0018	0.1038	0.0026	0	1	no
1257	KMS070			37.5486	127.311			M. sinensis	East Asia-wide	0.9298	0.026	0	0.001	0	0.0414	0.0004	0.0002	1	no
1348	KMS071			37.5861	126.803			M. sinensis	East Asia-wide	0.8488	0.0054	0.0126	0.0012	0.0018	0.1286	0	0.002	1	no
1330	KMS072			37.8739	127.302			M. sinensis	East Asia-wide	0.88	0.058	0.0008	0	0.0244	0.0306	0.0016	0.005	1	no
1203	KMS074			37.9867	127.017			M. sinensis	East Asia-wide	0.9822	0.002	0.0008	0.001	0.0056	0.004	0	0.0042	1	no
1210	KMS075			36.8339	126.582			M. sinensis	East Asia-wide	0.9714	0.0006	0.0032	0.0054	0.0116	0.0052	0.002	0	1	no
1371	KMS076			35.0748	126.963			M. sinensis	East Asia-wide	0.8026	0.1694	0.0216	0.0006	0.0024	0.0022	0.001	0.0002	1	no
1362	KMS077			36.7721	126.568			M. sinensis	East Asia-wide	0.8254	0.1516	0.001	0.0048	0.0032	0.0122	0	0.001	1	no
1353	KMS078			36.2903	126.923			M. sinensis	East Asia-wide	0.8388	0.149	0.0032	0.0022	0.0008	0.001	0.001	0.004	1	no
1373	KMS079			36.3114	126.933			M. sinensis	East Asia-wide	0.8004	0.1576	0.0048	0.012	0.0068	0.005	0.007	0.007	1	no
1375	KMS080			35.87	127.112			M. sinensis	East Asia-wide	0.794	0.0192	0.0008	0	0	0.1856	0	0	1	no
1296	KMS081			36.4595	127.15			M. sinensis	East Asia-wide	0.9074	0.0244	0.001	0.0166	0	0.0444	0.0036	0.0024	1	no
1282	KMS082			36.4821	127.132			M. sinensis	East Asia-wide	0.917	0.0012	0.001	0.0016	0.0086	0.066	0.003	0.002	1	no
1347	KMS083			35.3182	126.574			M. sinensis	East Asia-wide	0.8522	0.142	0.0008	0.0028	0	0.0016	0	0	1	no
1254	KMS084			37.85	127.733			M. sinensis	East Asia-wide	0.9304	0.0138	0.001	0	0.0028	0.0512	0	0.0004	1	no
1370	KMS085			36.3064	126.589			M. sinensis	East Asia-wide	0.8066	0.188	0	0.0022	0.002	0	0	0	1	no
1350	KMS086			35.7155	126.974			M. sinensis	East Asia-wide	0.8394	0.1522	0.0002	0.004	0.0008	0.0002	0.0028	0	1	no
1222	KMS087			34.9965	127.494			M. sinensis	East Asia-wide	0.956	0.0006	0.0012	0	0.0014	0.0382	0	0.0024	1	no
1355	KMS089			34.8359	127.067			M. sinensis	East Asia-wide	0.838	0.1518	0.001	0.0042	0.0004	0.0016	0.002	0.001	1	no
1337	KMS090			35.4061	127.311			M. sinensis	East Asia-wide	0.8754	0.0216	0.0018	0.0002	0	0.1002	0	0	1	no
1341	KMS091			36.5281	126.584			M. sinensis	East Asia-wide	0.8662	0.1262	0.0006	0.0018	0	0	0.004	0	1	no
1354	KMS092			34.6337	126.625			M. sinensis	East Asia-wide	0.8382	0.1484	0.0002	0.001	0.0008	0	0.0112	0	1	no
1334	KMS093			37.8108	127.772			M. sinensis	East Asia-wide	0.8762	0.0478	0.002	0.005	0.001	0.0616	0.004	0.0018	1	no
1312	KMS095			35.9586	127.124			M. sinensis	East Asia-wide	0.891	0.0118	0.0014	0.0026	0	0.092	0.001	0	1	no
1321	KMS096			35.9872	127.087			M. sinensis	East Asia-wide	0.8864	0.0034	0.0012	0	0.001	0.1018	0.0048	0.0012	1	no
1358	KMS097			35.0211	126.682			M. sinensis	East Asia-wide	0.8354	0.157	0.0042	0.001	0.001	0	0.001	0.0006	1	no
1303	KMS098			35.6574	126.936			M. sinensis	East Asia-wide	0.9018	0.02	0.0022	0.0296	0.001	0.0396	0.002	0.0036	1	no
1378	KMS099			35.4049	126.805			M. sinensis	East Asia-wide	0.7824	0.1868	0.0032	0.0012	0.0212	0.0026	0.0022	0	1	no
1335	KMS100			34.8397	126.416			M. sinensis	East Asia-wide	0.8758	0.1198	0	0.003	0	0	0	0	1	no
1311	KMS101			35.9893	127.102			M. sinensis	East Asia-wide	0.891	0.0248	0.002	0.0012	0.0014	0.0764	0.003	0	1	no
1359	KMS102			35.0456	126.83			M. sinensis	East Asia-wide	0.8316	0.1602	0.0014	0	0.0018	0.001	0.0028	0.001	1	no
1357	KMS103			35.2188	126.491			M. sinensis	East Asia-wide	0.8364	0.1434	0.001	0.0084	0.005	0.0002	0.005	0	1	no
1366	KMS104			35.3416	126.812			M. sinensis	East Asia-wide	0.8168	0.1458	0.001	0.0024	0.002	0.0282	0.002	0.002	1	no
1368	KMS105			35.4341	127.424			M. sinensis	East Asia-wide	0.8108	0.147	0.0008	0	0.0038	0.001	0.036	0	1	no
1363	KMS107			36.2998	127.314			M. sinensis	East Asia-wide	0.8248	0.1552	0.0022	0.0008	0.0022	0.0092	0.0042	0.0008	1	no
1291	KMS108			38.1894	128.014			M. sinensis	East Asia-wide	0.9096	0.0154	0.001	0.001	0.005	0.0548	0.006	0.008	1	no
1252	KMS109			37.3296	127.242			M. sinensis	East Asia-wide	0.9326	0.0032	0.0082	0.0048	0.0026	0.0432	0.005	0.0002	1	no
1250	KMS110			37.0561	126.925			M. sinensis	East Asia-wide	0.935	0.0244	0.0008	0	0.0008	0.0348	0.004	0.0004	1	no
1339	KMS111			37.1358	126.896			M. sinensis	East Asia-wide	0.872	0.0098	0.0028	0.001	0.0016	0.104	0.004	0.0046	1	no
1285	KMS112			37.9498	128.136			M. sinensis	East Asia-wide	0.9148	0.0054	0.001	0.001	0.001	0.0744	0	0.0022	1	no
1249	KMS113			36.9164	127.522			M. sinensis	East Asia-wide	0.9358	0.0012	0.0014	0	0.001	0.0492	0.011	0	1	no
1294	KMS115			36.5275	127.502			M. sinensis	East Asia-wide	0.9078	0.0214	0.0008	0	0.0006	0.0666	0.0018	0	1	no
1364	KMS116			37.0013	127.602			M. sinensis	East Asia-wide	0.8226	0.0252	0.0046	0.0016	0.0024	0.1352	0.006	0.0026	1	no
1340	KMS117			36.4157	127.672			M. sinensis	East Asia-wide	0.8704	0.0184	0.0008	0.001	0.0008	0.1038	0.004	0.0014	1	no
1300	KMS118			37.5333	128.928			M. sinensis	East Asia-wide	0.9032	0.032	0.007	0.0022	0.0102	0.0358	0	0.0092	1	no
1290	KMS119			37.3522	128.585			M. sinensis	East Asia-wide	0.9112	0.0118	0.0074	0	0.0088	0.0588	0.001	0.001	1	no
1238	KMS120			37.4222	128.252			M. sinensis	East Asia-wide	0.9428	0.0024	0.0006	0	0.001	0.0522	0.001	0	1	no
1241	KMS121			37.4286	128.349			M. sinensis	East Asia-wide	0.9398	0.0058	0.0136	0.0026	0.001	0.0376	0	0	1	no
1233	KMS122			37.3628	128.429			M. sinensis	East Asia-wide	0.9456	0.0022	0.0002	0	0.0002	0.05	0.001	0	1	no
1299	KMS123			37.4814	128.771			M. sinensis	East Asia-wide	0.9042	0.0364	0.001	0	0.0008	0.0532	0.004	0	1	no
1284	KMS124			37.4614	127.826			M. sinensis	East Asia-wide	0.9154	0.031	0.002	0.001	0.001	0.045	0.004	0.0002	1	no
1277	KMS125			37.5317	127.798			M. sinensis	East Asia-wide	0.919	0.018	0.001	0.0042	0.0064	0.05	0.001	0	1	no
1281	KMS126			37.4269	128.011			M. sinensis	East Asia-wide	0.917	0.031	0.0002	0.0012	0.0014	0.0446	0.003	0.002	1	no
1268	KMS127			37.6097	127.776			M. sinensis	East Asia-wide	0.9222	0.0342	0.0004	0	0	0.042	0	0	1	no
1218	KMS128			37.0667	127.724			M. sinensis	East Asia-wide	0.96	0.0008	0	0.0016	0	0.037	0	0	1	no
1269	KMS129			37.0467	129.046			M. sinensis	East Asia-wide	0.9214	0.003	0.0008	0.0012	0.0024	0.0692	0.0004	0.001	1	no
1322	KMS130			37.4767	128.241			M. sinensis	East Asia-wide	0.8862	0.012	0.0102	0.0086	0.0034	0.0752	0.0036	0.0004	1	no
1320	KMS131			37.1275	129.172			M. sinensis	East Asia-wide	0.8866	0.0104	0.0024	0.005	0.001	0.0906	0.004	0	1	no
1288	KMS132			37.7192	128.857			M. sinensis	East Asia-wide	0.9128	0.016	0.0018	0.0026	0.0066	0.0556	0.0026	0.0032	1	no
1276	KMS133			37.875	127.823			M. sinensis	East Asia-wide	0.9192	0.0062	0.0048	0.0068	0.001	0.06	0.0014	0.001	1	no
1256	KMS134			37.0869	129.028			M. sinensis	East Asia-wide	0.9302	0.0018	0.0026	0.0084	0.0012	0.0534	0.002	0.0002	1	no
1267	KMS135			37.13	128.167			M. sinensis	East Asia-wide	0.9226	0.0184	0.0014	0.001	0.001	0.0552	0	0	1	no
1255	KMS136			37.4569	128.283			M. sinensis	East Asia-wide	0.9302	0.002	0	0.0002	0.0014	0.0608	0.004	0.0012	1	no
1338	KMS137			37.5114	129.098			M. sinensis	East Asia-wide	0.875	0.0096	0.0014	0.001	0.001	0.1114	0	0	1	no
1214	KMS138			37.7	128.138			M. sinensis	East Asia-wide	0.9624	0.001	0.0044	0.0004	0	0.0288	0.0012	0.0016	1	no
1234	KMS139			37.3475	128.572			M. sinensis	East Asia-wide	0.9452	0.0018	0.001	0.0062	0.0006	0.0434	0.001	0	1	no
1344	KMS140			36.4364	129.246			M. sinensis	East Asia-wide	0.8584	0.0326	0	0.0006	0.0002	0.1076	0	0	1	no
1242	KMS141			36.7425	129.337			M. sinensis	East Asia-wide	0.939	0.0226	0	0.001	0.0006	0.0354	0	0.0002	1	no
1287	KMS142			37.5508	128.212			M. sinensis	East Asia-wide	0.9132	0.0282	0.0008	0.0112	0.0006	0.0424	0.002	0.0014	1	no
1293	KMS143			37.5911	128.154			M. sinensis	East Asia-wide	0.9088	0.0448	0.004	0.0002	0.0068	0.0334	0.0006	0.001	1	no
1224	KMS144			36.9278	129.156			M. sinensis	East Asia-wide	0.955	0.0098	0	0	0.0006	0.034	0.0008	0	1	no
1262	KMS145			37.5602	128.366			M. sinensis	East Asia-wide	0.9258	0.0006	0.0012	0.002	0.0018	0.066	0	0.002	1	no
1219	KMS146			37.8356	127.889			M. sinensis	East Asia-wide	0.9578	0.001	0	0	0	0.0408	0	0	1	no
1289	KMS147			37.584	127.897			M. sinensis	East Asia-wide	0.9112	0.037	0.0002	0	0.001	0.05	0	0	1	no
1275	KMS148			37.8661	127.675			M. sinensis	East Asia-wide	0.9194	0.0016	0.0018	0	0.0006	0.0752	0	0.001	1	no
1258	KMS149			38.2164	128.37			M. sinensis	East Asia-wide	0.9264	0.0148	0.0012	0.001	0.0002	0.056	0	0	1	no
1302	KMS150			38.09	128.185			M. sinensis	East Asia-wide	0.902	0.0312	0	0	0.002	0.0624	0	0.0014	1	no
1212	KMS151			38.1953	128.325			M. sinensis	East Asia-wide	0.9654	0.0014	0.0006	0	0	0.032	0	0	1	no
1273	KMS152			38.1969	128.203			M. sinensis	East Asia-wide	0.9202	0.0226	0.0008	0	0.001	0.0524	0.0022	0	1	no
1217	KMS153			38.1715	128.016			M. sinensis	East Asia-wide	0.9606	0.0232	0.0004	0.0006	0.001	0.0054	0.008	0	1	no
1308	KMS154			38.0633	128.646			M. sinensis	East Asia-wide	0.8938	0.0238	0.0002	0.0034	0	0.0744	0.0026	0.0012	1	no
1206	KMS155			38.1822	127.775			M. sinensis	East Asia-wide	0.976	0.019	0.0014	0.001	0.001	0.0024	0	0	1	no
1225	KMS156			38.0153	127.802			M. sinensis	East Asia-wide	0.9544	0.0078	0.0046	0.0012	0.004	0.0268	0	0	1	no
1323	KMS158			38.02	128.227			M. sinensis	East Asia-wide	0.8854	0.0336	0.0186	0	0.0042	0.0498	0.006	0.0022	1	no
1261	KMS159			37.82	128.468			M. sinensis	East Asia-wide	0.9258	0.002	0.0014	0.0062	0.001	0.063	0.0002	0.0004	1	no
1209	KMS160			38.1797	127.381			M. sinensis	East Asia-wide	0.9728	0.0006	0.0012	0	0	0.0238	0.0012	0	1	no
1202	KMS161			38.2148	127.487			M. sinensis	East Asia-wide	0.9856	0	0.0012	0.0014	0.0002	0.0054	0.006	0	1	no
1247	KMS162			37.7035	127.401			M. sinensis	East Asia-wide	0.9378	0.0046	0.0006	0.0028	0.001	0.0524	0	0.0004	1	no
1270	KMS163			37.7267	127.407			M. sinensis	East Asia-wide	0.921	0.0278	0.0068	0	0	0.0422	0	0.001	1	no
1220	KMS164			37.8956	127.768			M. sinensis	East Asia-wide	0.9574	0.007	0	0	0.0012	0.0326	0	0.0004	1	no
1244	KMS165			37.8729	127.522			M. sinensis	East Asia-wide	0.9388	0.0044	0.0008	0	0.001	0.0542	0	0.0002	1	no
1286	KMS166			38.0287	127.836			M. sinensis	East Asia-wide	0.9138	0.0438	0.0038	0	0.001	0.0328	0.005	0.0002	1	no
1343	KMS167			38.0348	127.872			M. sinensis	East Asia-wide	0.8614	0.042	0.0058	0.0122	0.0022	0.0716	0.0038	0.0016	1	no
1216	KMS168			38.1295	128.053			M. sinensis	East Asia-wide	0.961	0.0018	0	0	0	0.036	0	0	1	no
1260	KMS169			38.043	127.945			M. sinensis	East Asia-wide	0.9258	0.0214	0.0004	0.001	0.0034	0.0466	0.0008	0.001	1	no
1266	KMS170			37.7117	128.182			M. sinensis	East Asia-wide	0.9228	0.0142	0.0084	0.0042	0.0032	0.0428	0.004	0	1	no
1232	KMS171			37.7989	128.855			M. sinensis	East Asia-wide	0.9462	0.0012	0.0008	0	0.0028	0.0448	0	0.0038	1	no
1248	KMS172			36.9123	128.839			M. sinensis	East Asia-wide	0.9376	0.0082	0.0018	0.0016	0.0046	0.046	0.0002	0	1	no
1207	KMS173			37.0647	129.016			M. sinensis	East Asia-wide	0.9754	0.001	0.0004	0	0	0.023	0	0	1	no
1265	KMS174			37.9376	127.784			M. sinensis	East Asia-wide	0.9236	0.017	0.0012	0	0.001	0.0558	0.001	0	1	no
1231	KMS175			38.147	127.096			M. sinensis	East Asia-wide	0.9464	0.001	0.0004	0	0.0022	0.049	0	0	1	no
1274	KMS176			37.9962	127.79			M. sinensis	East Asia-wide	0.92	0.025	0.0016	0.0022	0.0064	0.0428	0.001	0.001	1	no
1332	KMS177			37.7717	127.742			M. sinensis	East Asia-wide	0.8778	0.0054	0.001	0.0302	0.003	0.0826	0	0	1	no
1271	KMS201			37.4918	127.985			M. sinensis	East Asia-wide	0.921	0.0028	0.0006	0	0.0004	0.059	0.012	0.0036	1	no
1195	KMS202			37.7214	127.722			M. sinensis	East Asia-wide	0.9986	0	0	0	0	0.0002	0	0	1	no
1325	KMS203			38.0701	127.523			M. sinensis	East Asia-wide	0.885	0.0352	0.0004	0	0	0.0788	0	0	1	no
1237	KMS204			37.8495	127.577			M. sinensis	East Asia-wide	0.9428	0.0082	0.0012	0	0.0048	0.042	0.001	0	1	no
1240	KMS205			36.8921	127.95			M. sinensis	East Asia-wide	0.941	0.0148	0.0006	0.001	0	0.0406	0.002	0	1	no
1213	KMS206			37.0816	127.956			M. sinensis	East Asia-wide	0.9646	0	0.0012	0.0012	0.0006	0.0308	0.0012	0	1	no
1236	KMS207			37.0615	128.169			M. sinensis	East Asia-wide	0.9432	0.0184	0.0004	0.0002	0.0006	0.034	0.002	0.001	1	no
1253	KMS208			37.1983	128.27			M. sinensis	East Asia-wide	0.9314	0.0362	0	0	0.0008	0.03	0.001	0	1	no
1215	KMS209			37.1432	128.161			M. sinensis	East Asia-wide	0.9612	0.019	0.0008	0	0.0012	0.0176	0	0	1	no
1239	KMS210			36.7671	127.857			M. sinensis	East Asia-wide	0.9424	0.0272	0.0118	0.0014	0.001	0.0138	0.001	0.0014	1	no
1223	KMS211			37.1611	126.903			M. sinensis	East Asia-wide	0.9554	0.0028	0	0.001	0.0008	0.0344	0.0056	0	1	no
1227	KMS213			37.2895	127.947			M. sinensis	East Asia-wide	0.952	0.0018	0.001	0.001	0.0018	0.0412	0.001	0	1	no
1331	KMS215			38.1655	127.46			M. sinensis	East Asia-wide	0.8784	0.015	0.0012	0.0088	0.0046	0.0848	0.0028	0.0048	1	no
1298	KMS216			35.4358	126.702			M. sinensis	East Asia-wide	0.9048	0	0	0	0.0006	0.0936	0	0	1	no
1328	KMS217			34.5733	126.597			M. sinensis	East Asia-wide	0.8824	0.0004	0.0004	0.0038	0.001	0.1116	0	0	1	no
1317	KMS218			37.8522	127.302			M. sinensis	East Asia-wide	0.8882	0	0.0002	0.0026	0	0.1086	0	0	1	no
1279	KMS219			37.1805	128.978			M. sinensis	East Asia-wide	0.9188	0	0	0	0	0.0802	0	0	1	no
1307	KMS221			37.9613	127.317			M. sinensis	East Asia-wide	0.8954	0.0014	0.0002	0.0006	0.0012	0.1002	0.0008	0	1	no
1327	KMS223			36.7965	127.604			M. sinensis	East Asia-wide	0.8836	0.0006	0	0	0	0.0822	0.032	0.0002	1	no
1314	KMS224			37.1139	127.872			M. sinensis	East Asia-wide	0.89	0.003	0.0008	0.0024	0.0008	0.102	0.001	0	1	no
1310	KMS225			37.8001	128.9			M. sinensis	East Asia-wide	0.8916	0.001	0.0006	0	0.0004	0.1056	0	0	1	no
1304	KMS226			37.5562	127.711			M. sinensis	East Asia-wide	0.8966	0.0026	0	0.0038	0.0008	0.0952	0.0002	0	1	no
1292	KMS227			37.1865	128.407			M. sinensis	East Asia-wide	0.9092	0.0038	0	0.0006	0.0008	0.084	0.0012	0	1	no
1263	KMS229			36.3526	128.695			M. sinensis	East Asia-wide	0.9254	0	0.001	0	0.0014	0.0714	0	0	1	no
1272	KMS230			36.4359	129.057			M. sinensis	East Asia-wide	0.921	0	0	0	0.001	0.0768	0	0	1	no
1324	KMS231			35.8559	129.225			M. sinensis	East Asia-wide	0.885	0.0416	0.0004	0.0016	0.0004	0.0628	0.008	0	1	no
1305	KMS233			35.4358	126.702			M. sinensis	East Asia-wide	0.8956	0.0322	0.0014	0.0016	0.0018	0.0664	0	0.001	1	no
1205	KMS234			35.0645	126.987			M. sinensis	East Asia-wide	0.9818	0.001	0	0.0034	0.001	0.0086	0.003	0.001	1	no
1211	KMS235			35.8242	127.148			M. sinensis	East Asia-wide	0.966	0.001	0.0008	0.0032	0	0.0228	0.006	0	1	no
1196	KMS236			35.7175	127.153			M. sinensis	East Asia-wide	0.9976	0.0014	0	0	0	0	0	0	1	no
1197	KMS237			35.18	128.108			M. sinensis	East Asia-wide	0.9976	0.001	0	0	0	0.0004	0	0	1	no
1201	KMS238			35.2538	128.64			M. sinensis	East Asia-wide	0.9908	0	0.006	0.001	0	0.0008	0	0.0008	1	no
1198	KMS239			35.57	126.86			M. sinensis	East Asia-wide	0.997	0	0	0	0	0	0.002	0	1	no
1199	KMS240			36.8936	126.628			M. sinensis	East Asia-wide	0.9942	0.001	0.0016	0	0.001	0.0016	0	0	1	no
1200	KMS241			36.3332	126.613			M. sinensis	East Asia-wide	0.9926	0	0.0004	0.001	0	0	0.0042	0.0006	1	no
1208	KMS243			37.2981	127.637			M. sinensis	East Asia-wide	0.9752	0.001	0.0056	0	0.001	0.0162	0.001	0	1	no
1204	KMS245			37.7599	126.78			M. sinensis	East Asia-wide	0.9822	0.0002	0.0022	0	0.0002	0.0142	0	0	1	no
1228	KMS247			34.9868	127.512			M. sinensis	East Asia-wide	0.9508	0.006	0.0066	0.001	0.0022	0.0224	0.004	0.0068	1	no
1243	KMS248			37.5914	128.281			M. sinensis	East Asia-wide	0.9388	0.0108	0.0026	0.0006	0.0154	0.0282	0.003	0	1	no
1226	KMS249			36.6847	129.371			M. sinensis	East Asia-wide	0.9522	0.0028	0.001	0	0.0068	0.0292	0.006	0.002	1	no
941	Onna-1a			26.4459	127.806			M. sinensis	East Asia-wide	0	0	0.0312	0.0074	0.7062	0.1088	0.0074	0.1388	5	no
901	PI230189		US56-0022-03	NA	NA			M. floridulus	East Asia-wide	0	0	0.0022	0.0038	0.8808	0.0012	0.012	0.0998	5	no
909	PI294602		US64-0004-02	NA	NA			M. sinensis	East Asia-wide	0.0008	0.0008	0.0068	0.0194	0.848	0.0262	0.0178	0.0804	5	no
896	PI294605		US64-0007-01	NA	NA			M. sinensis	East Asia-wide	0.0006	0	0.3196	0.0418	0.3874	0.1854	0.005	0.0596	5	no
906	PI295762			NA	NA			M. floridulus	East Asia-wide	0.0002	0.0118	0.0008	0	0.8622	0	0.043	0.0816	5	no
899	PI295764		Gracillimus	NA	NA			M. sinensis	East Asia-wide	0	0	0.004	0.0076	0.8922	0.0032	0.005	0.0874	5	no
921	PI302423		US64-0016-03	NA	NA			M. sinensis	East Asia-wide	0.001	0	0.065	0.0122	0.8076	0.0176	0.0072	0.0888	5	no
911	PI417947		NG77-022	NA	NA			M. floridulus	East Asia-wide	0.0004	0.0014	0.0354	0	0.8406	0.0018	0.0374	0.0824	5	no
912	PI423566		M75-062	NA	NA			M. sinensis	East Asia-wide	0.0002	0	0.017	0.007	0.8404	0.053	0.0102	0.0714	5	no
1079	PMS-005			29.8962	109.561			M. sinensis	East Asia-wide	0.0302	0.1958	0.003	0.023	0.2478	0.001	0	0.4988	8	no
1156	PMS-007			30.7977	110.262			M. sinensis	East Asia-wide	0.0486	0.55	0	0.0008	0.118	0.0028	0.003	0.2768	2	no
1159	PMS-008			30.7959	110.055			M. sinensis	East Asia-wide	0.0342	0.5046	0.001	0	0.1206	0.0062	0.0018	0.3314	2	no
1076	PMS-009			30.5839	109.705			M. sinensis	East Asia-wide	0.0316	0.2014	0.002	0.001	0.1108	0.0222	0.007	0.6238	8	no
1073	PMS-011			30.327	109.074			M. sinensis	East Asia-wide	0.0046	0.2536	0.0002	0.001	0.0854	0.0016	0	0.6536	8	no
1052	PMS-013			29.9903	109.057			M. sinensis	East Asia-wide	0.001	0.115	0	0	0.108	0	0.0012	0.7736	8	no
1056	PMS-014			29.657	109.12			M. sinensis	East Asia-wide	0.0298	0.0758	0.0006	0.0104	0.1276	0.0014	0.005	0.7488	8	no
1035	PMS-018			29.3754	108.111			M. sinensis	East Asia-wide	0.015	0.0326	0.0014	0.0028	0.042	0.0118	0.0054	0.8892	8	no
1031	PMS-023			29.8971	107.695			M. sinensis	East Asia-wide	0.0092	0.0116	0.0026	0.0122	0.0556	0	0	0.9086	8	no
1047	PMS-038			30.5766	105.243			M. sinensis	East Asia-wide	0.0034	0.1374	0.002	0.0062	0.0094	0.0034	0.01	0.8278	8	no
1018	PMS-041			28.7564	105.693			M. sinensis	East Asia-wide	0.0076	0.001	0.0008	0.0236	0.0048	0	0.0008	0.9614	8	no
1008	PMS-044			28.6845	105.135			M. sinensis	East Asia-wide	0.0026	0.009	0.0014	0.0012	0.0018	0.0014	0.0052	0.9776	8	no
1019	PMS-047			28.6534	104.949			M. sinensis	East Asia-wide	0.0028	0.0144	0.0004	0.0224	0.0016	0.0002	0	0.9576	8	no
1028	PMS-049			28.9202	104.914			M. sinensis	East Asia-wide	0.001	0.0324	0.004	0.0304	0.0126	0.005	0.0024	0.9124	8	no
1024	PMS-052			28.8459	104.536			M. sinensis	East Asia-wide	0	0.02	0.0012	0.0148	0.0284	0.0038	0	0.9314	8	no
1029	PMS-053			30.2181	103.481			M. sinensis	East Asia-wide	0.001	0.0654	0.0012	0.001	0.017	0.001	0.004	0.9106	8	no
1030	PMS-054			30.0825	103.084			M. sinensis	East Asia-wide	0.0094	0.031	0.0006	0.0182	0.0292	0.0004	0.001	0.9102	8	no
1032	PMS-055			30.0725	103.045			M. sinensis	East Asia-wide	0.0008	0.0544	0.0046	0.0148	0.004	0.001	0.0174	0.903	8	no
1034	PMS-058			30.1655	102.895			M. sinensis	East Asia-wide	0.0116	0.0354	0	0.0084	0.038	0.0026	0.004	0.899	8	no
1025	PMS-060			30.0744	103.043			M. sinensis	East Asia-wide	0.0002	0.0394	0.0012	0.019	0.0022	0.0064	0	0.9312	8	no
1009	PMS-065			29.8236	102.84			M. sinensis	East Asia-wide	0.0004	0.0158	0	0	0.0058	0	0	0.9772	8	no
1037	PMS-066			30.5598	104.206			M. sinensis	East Asia-wide	0.0014	0.1026	0.0026	0.0022	0.0028	0.0002	0.002	0.8854	8	no
1041	PMS-067			30.5564	104.305			M. sinensis	East Asia-wide	0	0.1032	0.0008	0.0226	0.0062	0.0004	0.0012	0.8648	8	no
1043	PMS-069			30.5137	104.36			M. sinensis	East Asia-wide	0.0022	0.1306	0.001	0	0.01	0	0	0.8564	8	no
880	PMS-070			30.9216	104.489			M. sacchariflorus	East Asia-wide	0	0	0.001	0.008	0	0	0.99	0	7	no													4.38985	2x
877	PMS-071			40.3906	117.007			M. sacchariflorus	East Asia-wide	0	0	0.0008	0.0044	0.0004	0.0002	0.9912	0.0022	7	no													4.36	2x
874	PMS-074			40.1345	116.175			M. sacchariflorus	East Asia-wide	0	0	0	0	0	0	1	0	7	no													4.39099	2x
881	PMS-075			40.1346	116.175			M. sacchariflorus	East Asia-wide	0.005	0.0018	0.0116	0.002	0.0006	0.001	0.9764	0.0014	7	no													4.37833	2x
876	PMS-076			40.1642	116.05			M. sacchariflorus	East Asia-wide	0	0	0	0.0048	0	0	0.9932	0	7	no													4.34554	2x
879	PMS-077			40.145	115.904			M. sacchariflorus	East Asia-wide	0.0008	0.002	0.0006	0.001	0	0.0014	0.9908	0.004	7	no													4.26358	2x
1128	PMS-080			30.7651	111.34			M. sinensis	East Asia-wide	0.0754	0.6732	0.0006	0	0.0816	0	0.0048	0.1642	2	no
1145	PMS-081			30.8639	111.361			M. sinensis	East Asia-wide	0.055	0.6128	0	0.0034	0.0802	0.0034	0	0.245	2	no
1139	PMS-082			30.9396	111.287			M. sinensis	East Asia-wide	0.0342	0.6254	0.0004	0	0.079	0	0	0.26	2	no
1127	PMS-083			31.1995	110.923			M. sinensis	East Asia-wide	0.0034	0.6844	0.0002	0	0.031	0	0	0.2802	2	no
1154	PMS-084			31.1469	110.842			M. sinensis	East Asia-wide	0.0306	0.555	0.0016	0.001	0.0508	0.0012	0	0.36	2	no
1146	PMS-085			31.3611	110.622			M. sinensis	East Asia-wide	0.0192	0.6092	0.0008	0.001	0.057	0.0004	0	0.3126	2	no
1123	PMS-086			31.3371	110.561			M. sinensis	East Asia-wide	0.0074	0.7914	0.0008	0	0.0012	0.0038	0.004	0.191	2	no
1126	PMS-087			31.4701	110.388			M. sinensis	East Asia-wide	0.0598	0.7428	0.006	0.0306	0.0014	0.0074	0.004	0.1476	2	no
1121	PMS-088			31.4936	110.367			M. sinensis	East Asia-wide	0.0146	0.8196	0.002	0.0004	0.0066	0	0.003	0.1538	2	no
1125	PMS-089			31.4936	110.367			M. sinensis	East Asia-wide	0.0012	0.7586	0	0.041	0.0002	0.0066	0.002	0.19	2	no
1082	PMS-091			31.6013	110.398			M. sinensis	East Asia-wide	0.0006	0.9926	0.0002	0.0012	0.0042	0	0	0.0006	2	no
1100	PMS-093			31.7581	110.538			M. sinensis	East Asia-wide	0.0154	0.956	0.0008	0.0028	0.0104	0.0036	0.007	0.0038	2	no
1096	PMS-094			31.7567	110.543			M. sinensis	East Asia-wide	0.0112	0.9696	0.0002	0.0066	0.0032	0.0012	0	0.0078	2	no
1102	PMS-099			31.8623	110.52			M. sinensis	East Asia-wide	0.0352	0.9518	0.0002	0.008	0.0008	0	0	0.0034	2	no
1106	PMS-101			32.0818	110.498			M. sinensis	East Asia-wide	0.0226	0.9468	0.0022	0.0254	0.001	0	0	0.001	2	no
1098	PMS-102			32.1152	110.46			M. sinensis	East Asia-wide	0.0172	0.9632	0.0004	0.0082	0.0002	0	0.003	0.008	2	no
1089	PMS-103			32.1722	110.353			M. sinensis	East Asia-wide	0.012	0.983	0	0	0	0	0	0.0042	2	no
1118	PMS-107			32.3506	110.475			M. sinensis	East Asia-wide	0.0282	0.9032	0.0008	0.0346	0.0184	0.0074	0.0042	0.003	2	no
1101	PMS-108			32.4385	109.284			M. sinensis	East Asia-wide	0.015	0.9548	0.0038	0.004	0.0016	0.0042	0.004	0.0126	2	no
1114	PMS-110			32.52	109.149			M. sinensis	East Asia-wide	0.0342	0.9198	0.0036	0.0022	0.001	0.0014	0.01	0.028	2	no
893	PMS-111			32.9593	108.323			M. sinensis	East Asia-wide	0	0.5	0	0	0	0	0.474	0.0256	7	no
1109	PMS-115			33.0073	108.144			M. sinensis	East Asia-wide	0.0012	0.9352	0.0016	0.003	0.003	0.004	0	0.0522	2	no
1116	PMS-116			33.0197	108.083			M. sinensis	East Asia-wide	0.0234	0.9164	0.0004	0.0134	0.0024	0.0028	0	0.041	2	no
1110	PMS-117			33.0155	107.98			M. sinensis	East Asia-wide	0.013	0.9352	0	0	0.0036	0	0.0032	0.0446	2	no
1119	PMS-118			32.97	107.672			M. sinensis	East Asia-wide	0.0016	0.843	0.0002	0.0018	0.003	0.001	0.009	0.1402	2	no
1120	PMS-120			32.9567	107.549			M. sinensis	East Asia-wide	0.0228	0.8228	0.0008	0	0.0016	0.0008	0.003	0.1484	2	no
1113	PMS-121			33.0499	107.432			M. sinensis	East Asia-wide	0.0064	0.9214	0.0002	0	0.0014	0.001	0.001	0.068	2	no
1088	PMS-122			33.0247	106.259			M. sinensis	East Asia-wide	0.001	0.984	0	0	0.0004	0	0	0.014	2	no
1112	PMS-124			32.9813	106.258			M. sinensis	East Asia-wide	0.0014	0.9232	0	0	0.0008	0.0064	0.001	0.0672	2	no
1099	PMS-125			32.9642	106.241			M. sinensis	East Asia-wide	0.007	0.959	0	0	0.0002	0	0	0.033	2	no
1115	PMS-127			33.053	104.668			M. sinensis	East Asia-wide	0.0618	0.918	0.0018	0.0044	0.0126	0	0	0.001	2	no
1103	PMS-129			33.0669	104.713			M. sinensis	East Asia-wide	0.0396	0.9508	0.0018	0.001	0.001	0.002	0.004	0	2	no
1081	PMS-130			33.4555	105.137			M. sinensis	East Asia-wide	0.0014	0.997	0	0	0	0	0	0	2	no
1083	PMS-131			33.5025	105.356			M. sinensis	East Asia-wide	0.001	0.992	0	0	0	0.0016	0.004	0.001	2	no
1124	PMS-132			33.6555	105.539			M. sinensis	East Asia-wide	0.001	0.7656	0	0	0.0252	0.0064	0	0.2014	2	no
1094	PMS-133			33.6925	105.614			M. sinensis	East Asia-wide	0.002	0.9766	0.0004	0.0026	0	0.0008	0.0066	0.0106	2	no
1097	PMS-134			33.7577	105.796			M. sinensis	East Asia-wide	0.0042	0.964	0.001	0.0028	0.0004	0.0038	0.0144	0.01	2	no
1117	PMS-136			33.8316	106.188			M. sinensis	East Asia-wide	0.0196	0.9126	0.0016	0.0134	0.0302	0.0142	0.006	0.002	2	no
1080	PMS-138			33.9209	106.423			M. sinensis	East Asia-wide	0.0004	0.999	0	0	0	0	0	0	2	no
1095	PMS-140			33.9852	106.658			M. sinensis	East Asia-wide	0.02	0.9756	0	0.001	0	0.0012	0.002	0	2	no
1107	PMS-144			34.245	106.933			M. sinensis	East Asia-wide	0.0072	0.9422	0.0212	0.0028	0.0008	0.0086	0.0048	0.0126	2	no
1093	PMS-151			33.523	110.917			M. sinensis	East Asia-wide	0.009	0.9784	0.0004	0.001	0.0014	0.004	0.0028	0.003	2	no
1087	PMS-156			33.6931	111.081			M. sinensis	East Asia-wide	0.0054	0.9882	0.0014	0.001	0.001	0.0006	0.002	0	2	no
1104	PMS-159			34.1295	111.044			M. sinensis	East Asia-wide	0.0212	0.949	0.001	0.0156	0.003	0.0004	0.008	0.0014	2	no
1091	PMS-161			35.722	112.325			M. sinensis	East Asia-wide	0.0062	0.9812	0.0002	0.0042	0.0004	0.0028	0.005	0	2	no
894	PMS-162			35.7054	112.614			M. sinensis	East Asia-wide	0	0.5036	0	0	0	0	0.4692	0.027	7	no
1108	PMS-163			35.7226	112.688			M. sinensis	East Asia-wide	0.0322	0.9364	0.0012	0.0004	0.003	0.0016	0.0228	0.0024	2	no
1142	PMS-164			37.34	114.281			M. sinensis	East Asia-wide	0.304	0.6212	0.0076	0.0114	0.0002	0.0046	0.0252	0.025	2	no
1132	PMS-165			37.3369	114.28			M. sinensis	East Asia-wide	0.3318	0.6488	0.0124	0.001	0.0002	0.0022	0.002	0.002	2	no
1131	PMS-167			37.3452	114.248			M. sinensis	East Asia-wide	0.3444	0.6514	0	0	0.001	0.0002	0.002	0	2	no
1129	PMS-168			37.3324	114.193			M. sinensis	East Asia-wide	0.326	0.6722	0	0	0.0002	0.001	0	0	2	no
1092	PMS-169			34.5045	113.042			M. sinensis	East Asia-wide	0.0064	0.9794	0.0016	0.0052	0	0.0032	0.003	0	2	no
1084	PMS-170			34.5057	113.041			M. sinensis	East Asia-wide	0.002	0.9914	0.0002	0	0	0	0.006	0	2	no
1090	PMS-171			34.5059	113.041			M. sinensis	East Asia-wide	0.0018	0.9818	0.0004	0.0014	0	0.0004	0.0074	0.006	2	no
1111	PMS-172			34.5065	113.041			M. sinensis	East Asia-wide	0.028	0.9318	0.0018	0.0126	0.0028	0.0044	0.014	0.0046	2	no
1105	PMS-174			34.5073	113.042			M. sinensis	East Asia-wide	0.0352	0.9488	0.0046	0.003	0.001	0.0012	0.004	0.002	2	no
1086	PMS-176			34.5088	113.042			M. sinensis	East Asia-wide	0.0088	0.9886	0	0	0.0004	0.001	0	0.001	2	no
1085	PMS-178			34.511	113.041			M. sinensis	East Asia-wide	0.0044	0.989	0	0.0016	0.0008	0.0024	0.001	0.001	2	no
1147	PMS-180			31.878	115.412			M. sinensis	East Asia-wide	0.305	0.606	0.004	0.0132	0.0706	0.0012	0	0	2	no
956	PMS-182			31.7566	115.473			M. sinensis	East Asia-wide	0.0782	0.2784	0.0002	0	0.6406	0.0004	0.001	0.001	5	no
1150	PMS-183			31.7475	115.488			M. sinensis	East Asia-wide	0.269	0.5982	0.0002	0.0188	0.1096	0.0006	0.003	0	2	no
1152	PMS-184			31.7416	115.49			M. sinensis	East Asia-wide	0.2802	0.5748	0.0016	0.0018	0.138	0.0002	0.002	0.0006	2	no
1148	PMS-189			31.7588	115.535			M. sinensis	East Asia-wide	0.2902	0.6056	0.001	0	0.1026	0	0	0	2	no
1143	PMS-190			31.7636	115.531			M. sinensis	East Asia-wide	0.2778	0.6172	0.001	0	0.1014	0.001	0	0.001	2	no
935	PMS-192			31.7913	115.424			M. sinensis	East Asia-wide	0.0382	0.2146	0.001	0.0006	0.7424	0.001	0.001	0.001	5	no
1136	PMS-193			31.5794	115.337			M. sinensis	East Asia-wide	0.2312	0.6372	0.0006	0.0028	0.1276	0	0	0	2	no
1138	PMS-194			31.5477	115.312			M. sinensis	East Asia-wide	0.2546	0.6256	0.0012	0.0086	0.1076	0.0018	0	0	2	no
936	PMS-195			31.5108	115.29			M. sinensis	East Asia-wide	0.0088	0.2522	0	0	0.7364	0	0	0.0014	5	no
1130	PMS-196			31.4817	115.317			M. sinensis	East Asia-wide	0.2304	0.6562	0.001	0	0.1116	0	0	0	2	no
1133	PMS-197			31.5093	115.299			M. sinensis	East Asia-wide	0.2392	0.6424	0	0	0.1172	0.0002	0	0	2	no
1179	PMS-199			31.5418	115.149			M. sinensis	East Asia-wide	0.1706	0.4414	0.0012	0.001	0.385	0.0006	0	0	2	no
1140	PMS-200			31.5993	115.159			M. sinensis	East Asia-wide	0.2364	0.6248	0	0	0.1356	0.0002	0	0.0022	2	no
1144	PMS-201			31.5755	115.073			M. sinensis	East Asia-wide	0.2336	0.6154	0.0012	0.005	0.1432	0	0.001	0	2	no
1149	PMS-202			31.6957	115.021			M. sinensis	East Asia-wide	0.2348	0.6018	0.0008	0.026	0.1324	0.0006	0.001	0.002	2	no
1137	PMS-203			31.701	114.931			M. sinensis	East Asia-wide	0.1966	0.6332	0.001	0.0102	0.158	0.0008	0	0.0008	2	no
1151	PMS-204			31.7013	114.874			M. sinensis	East Asia-wide	0.248	0.5806	0.0006	0	0.1688	0.0002	0.001	0	2	no
1134	PMS-206			31.5734	114.834			M. sinensis	East Asia-wide	0.2174	0.64	0.001	0	0.1408	0.0004	0	0.0004	2	no
1141	PMS-208			31.4524	114.643			M. sinensis	East Asia-wide	0.2124	0.6228	0.0004	0.0008	0.1624	0.001	0	0	2	no
948	PMS-211			30.9776	114.643			M. sinensis	East Asia-wide	0.054	0.2444	0.0012	0.0228	0.675	0.001	0	0.0012	5	no
1077	PMS-212			26.9496	108.667			M. sinensis	East Asia-wide	0.016	0.0598	0.005	0.001	0.286	0.0074	0.0188	0.6062	8	no
1068	PMS-213			26.9284	108.65			M. sinensis	East Asia-wide	0.0086	0.0306	0.0018	0.0174	0.2274	0.0206	0	0.6934	8	no
1065	PMS-215			26.8385	108.592			M. sinensis	East Asia-wide	0.0042	0.0138	0.002	0.0328	0.2414	0.009	0.001	0.6958	8	no
1061	PMS-216			26.8016	108.567			M. sinensis	East Asia-wide	0.0062	0.0188	0.0006	0.0034	0.1898	0.0708	0	0.711	8	no
1049	PMS-218			26.7523	108.498			M. sinensis	East Asia-wide	0.0008	0.029	0.0014	0.0104	0.1244	0.0364	0.001	0.7966	8	no
1044	PMS-222			26.6522	108.23			M. sinensis	East Asia-wide	0	0.001	0.0026	0.0226	0.1166	0.0026	0	0.854	8	no
1048	PMS-223			26.6727	108.148			M. sinensis	East Asia-wide	0.0026	0.001	0.0012	0.033	0.1324	0.0014	0.0042	0.8244	8	no
1036	PMS-224			26.6339	108.117			M. sinensis	East Asia-wide	0	0	0.0076	0.0064	0.0964	0	0.0016	0.8872	8	no
1027	PMS-225			26.5992	108.02			M. sinensis	East Asia-wide	0.003	0	0.0002	0.0082	0.0628	0.0094	0.0022	0.913	8	no
1015	PMS-226			26.6206	106.751			M. sinensis	East Asia-wide	0.0006	0	0	0	0.03	0	0.001	0.967	8	no
1017	PMS-227			26.6148	106.748			M. sinensis	East Asia-wide	0.0036	0	0.001	0	0.0314	0.0008	0	0.9626	8	no
1012	PMS-228			26.6171	106.751			M. sinensis	East Asia-wide	0.0008	0	0.0006	0.0078	0.001	0.001	0.0182	0.9708	8	no
1026	PMS-230			26.6175	106.763			M. sinensis	East Asia-wide	0	0	0.009	0.006	0.0188	0.045	0	0.9204	8	no
1023	PMS-231			26.6186	106.758			M. sinensis	East Asia-wide	0	0	0.0016	0.0158	0.0412	0.0058	0.0024	0.932	8	no
1016	PMS-232			26.6389	106.619			M. sinensis	East Asia-wide	0.001	0	0	0.001	0.0126	0.0078	0.011	0.9664	8	no
1022	PMS-235			26.6591	106.607			M. sinensis	East Asia-wide	0.0012	0	0.0166	0.0038	0.027	0.0026	0	0.948	8	no
1020	PMS-237			26.6487	106.615			M. sinensis	East Asia-wide	0.0004	0.001	0.0006	0.0018	0.025	0.0158	0.0024	0.9538	8	no
1010	PMS-240			26.3995	106.665			M. sinensis	East Asia-wide	0	0	0.0008	0.0014	0.0066	0.0186	0	0.9716	8	no
1070	PMS-249			23.3436	104.3			M. sinensis	East Asia-wide	0	0	0.0044	0.0032	0.303	0.0012	0.004	0.6834	8	no
1059	PMS-250			23.3241	104.334			M. sinensis	East Asia-wide	0.0004	0	0.001	0.001	0.2678	0.0144	0	0.7148	8	no
1064	PMS-251			23.325	104.336			M. sinensis	East Asia-wide	0	0.0004	0.026	0.0134	0.2522	0.0062	0	0.7012	8	no
1069	PMS-252			23.317	104.363			M. sinensis	East Asia-wide	0	0	0.0014	0.021	0.2766	0.0006	0.01	0.6896	8	no
1057	PMS-256			23.2682	104.418			M. sinensis	East Asia-wide	0	0	0.001	0	0.2514	0	0.001	0.7462	8	no
1072	PMS-257			23.2624	104.421			M. sinensis	East Asia-wide	0	0	0.0006	0	0.327	0.0136	0.003	0.6546	8	no
1067	PMS-259			23.2535	104.453			M. sinensis	East Asia-wide	0.002	0.0006	0.0068	0.002	0.276	0.0102	0.009	0.6934	8	no
1051	PMS-260			23.2556	104.564			M. sinensis	East Asia-wide	0.001	0	0.0034	0.0042	0.2094	0.001	0.0008	0.7806	8	no
1063	PMS-264			24.1864	102.385			M. sinensis	East Asia-wide	0	0.001	0	0	0.2964	0	0	0.7016	8	no
1062	PMS-268			24.1942	102.377			M. sinensis	East Asia-wide	0	0	0.0004	0.0004	0.2874	0	0.003	0.7076	8	no
1071	PMS-270			24.1703	102.4			M. sinensis	East Asia-wide	0	0	0	0	0.3268	0	0	0.6716	8	no
1176	PMS-272			28.7312	116.441			M. sinensis	East Asia-wide	0.189	0.4442	0.0016	0.001	0.325	0.0238	0.0158	0	2	no
1182	PMS-273			28.7419	116.54			M. sinensis	East Asia-wide	0.21	0.429	0.0014	0.0012	0.328	0.028	0.0012	0.001	2	no
886	PMS-276			28.7283	116.904			M. sinensis	East Asia-wide	0	0	0	0	0.4278	0	0.5688	0.0024	5	no
1184	PMS-277			28.7264	116.987			M. sinensis	East Asia-wide	0.1478	0.4192	0.0032	0.0008	0.426	0.0022	0	0.0002	2	no
885	PMS-279			29.1012	117.081			M. sinensis	East Asia-wide	0	0	0	0	0.3976	0	0.5694	0.0318	7	no
1194	PMS-280			29.2045	117.067			M. sinensis	East Asia-wide	0.1982	0.3506	0.0074	0.0004	0.3802	0.0054	0.0572	0	2	no
1186	PMS-281			29.2612	117.106			M. sinensis	East Asia-wide	0.1456	0.4182	0.0414	0.0198	0.3344	0.0016	0.0388	0	2	no
1190	PMS-284			29.4874	118.154			M. sinensis	East Asia-wide	0.1688	0.409	0.002	0.001	0.3484	0.026	0.044	0	2	no
1192	PMS-285			29.6435	118.158			M. sinensis	East Asia-wide	0.2016	0.398	0.0278	0.0014	0.3458	0.0244	0.001	0	2	no
1180	PMS-288			29.9574	118.362			M. sinensis	East Asia-wide	0.2828	0.4412	0.0024	0.0026	0.2566	0.0014	0.013	0	2	no
1160	PMS-291			30.3163	118.774			M. sinensis	East Asia-wide	0.28	0.4876	0	0	0.2308	0.0006	0	0	2	no
970	PMS-293			31.3457	119.684			M. sinensis	East Asia-wide	0.0604	0.1576	0.0488	0.0152	0.592	0.0844	0.0008	0.041	5	no
1193	PMS-296			31.2208	120.38			M. sinensis	East Asia-wide	0.4814	0.3774	0	0	0.128	0	0.012	0	2	no
1185	PMS-297			31.1144	120.396			M. sinensis	East Asia-wide	0.4036	0.4184	0.001	0	0.1454	0.0002	0.0304	0	2	no
1188	PMS-299			31.0648	120.395			M. sinensis	East Asia-wide	0.4074	0.4114	0.0058	0	0.0938	0.0106	0.0688	0.0016	2	no
892	PMS-300			30.8744	120.145			M. sinensis	East Asia-wide	0.201	0.2954	0.0002	0	0.0228	0.0002	0.4792	0	7	no
1164	PMS-301			30.8241	120.074			M. sinensis	East Asia-wide	0.371	0.4676	0.001	0	0.1572	0.0026	0	0.0002	2	no
1191	PMS-303			30.1034	119.94			M. sinensis	East Asia-wide	0.3442	0.4084	0.002	0	0.2438	0.0004	0	0.0004	2	no
1175	PMS-304			29.9698	119.914			M. sinensis	East Asia-wide	0.3084	0.4462	0.0002	0.0024	0.2396	0.0022	0	0.001	2	no
1187	PMS-305			29.93	119.883			M. sinensis	East Asia-wide	0.3006	0.4178	0.0034	0.0022	0.2738	0.0012	0	0.001	2	no
1172	PMS-306			29.8918	119.842			M. sinensis	East Asia-wide	0.3042	0.4518	0.0028	0.012	0.2272	0.0018	0	0	2	no
1178	PMS-307			29.8583	119.773			M. sinensis	East Asia-wide	0.2668	0.4416	0.0086	0.0006	0.2804	0.001	0	0.001	2	no
1183	PMS-308			29.8027	119.711			M. sinensis	East Asia-wide	0.299	0.4256	0.003	0	0.251	0.0064	0.0016	0.0134	2	no
1181	PMS-310			29.5929	119.731			M. sinensis	East Asia-wide	0.3026	0.4368	0.0054	0	0.2506	0.003	0.001	0	2	no
1189	PMS-311			29.5606	119.76			M. sinensis	East Asia-wide	0.2304	0.409	0.0016	0.001	0.3538	0.0014	0.002	0.001	2	no
1170	PMS-314			26.5279	119.632			M. sinensis	East Asia-wide	0.3878	0.4556	0.008	0.002	0.1332	0.0004	0.011	0.0018	2	no
952	PMS-317			26.3239	119.499			M. sinensis	East Asia-wide	0.046	0.185	0.04	0.0002	0.6602	0.0658	0	0.0022	5	no
960	PMS-318			26.1837	119.54			M. sinensis	East Asia-wide	0.0636	0.175	0.0644	0.0016	0.6292	0.0574	0.0016	0.0072	5	no
954	PMS-321			26.0217	119.197			M. sinensis	East Asia-wide	0.0496	0.1716	0.035	0.0006	0.6496	0.092	0	0.001	5	no
964	PMS-322			26.0217	119.197			M. sinensis	East Asia-wide	0.0434	0.1518	0.0318	0.001	0.6174	0.146	0.001	0.0082	5	no
955	PMS-323			26.0217	119.197			M. sinensis	East Asia-wide	0.0484	0.1676	0.0044	0.0016	0.6416	0.1234	0.0124	0.0008	5	no
930	PMS-325			26.3153	117.696			M. sinensis	East Asia-wide	0.001	0.1146	0.0022	0.001	0.7716	0.0662	0	0.0436	5	no
938	PMS-327			26.1503	117.503			M. sinensis	East Asia-wide	0.0114	0.1292	0.0046	0.0012	0.7196	0.0706	0.001	0.0626	5	no
927	PMS-329			26.0486	117.432			M. sinensis	East Asia-wide	0.0376	0.143	0.0004	0.0202	0.7916	0.0004	0.0068	0.0006	5	no
928	PMS-330			25.9483	117.32			M. sinensis	East Asia-wide	0.0014	0.1114	0.0014	0	0.7902	0.0626	0	0.0328	5	no
926	PMS-331			25.8869	117.265			M. sinensis	East Asia-wide	0.007	0.0786	0.0142	0.0012	0.7952	0.0406	0.02	0.0436	5	no
913	PMS-332			25.8189	117.191			M. sinensis	East Asia-wide	0.0048	0.0888	0.021	0.008	0.8376	0.0204	0	0.0186	5	no
932	PMS-333			25.7646	117.152			M. sinensis	East Asia-wide	0.0022	0.0852	0.0008	0	0.762	0.0902	0	0.0588	5	no
976	PMS-335			25.874	116.119			M. sinensis	East Asia-wide	0.0956	0.244	0.0052	0.0424	0.5666	0.0258	0.0006	0.0192	5	no
962	PMS-336			25.8576	116.003			M. sinensis	East Asia-wide	0.0766	0.2682	0.0158	0.002	0.6234	0.0074	0.005	0.0016	5	no
959	PMS-337			25.8017	115.974			M. sinensis	East Asia-wide	0.0864	0.2232	0.0282	0.0014	0.6376	0.005	0.001	0.0174	5	no
944	PMS-338			25.7324	115.889			M. sinensis	East Asia-wide	0.0904	0.2036	0.003	0.001	0.6976	0.001	0.0014	0.0022	5	no
929	PMS-339			25.6615	115.816			M. sinensis	East Asia-wide	0.0404	0.1518	0.0006	0.0014	0.788	0.0144	0.0018	0.001	5	no
943	PMS-340			25.5853	115.797			M. sinensis	East Asia-wide	0.036	0.172	0.007	0.0028	0.7014	0.0506	0.006	0.0244	5	no
933	PMS-341			25.4937	115.766			M. sinensis	East Asia-wide	0.043	0.1342	0.0218	0.0094	0.7546	0.0304	0.0056	0.0016	5	no
922	PMS-342			25.4445	115.781			M. sinensis	East Asia-wide	0.0038	0.1566	0.0002	0.0008	0.8024	0.035	0	0.0008	5	no
917	PMS-343			25.4071	115.78			M. sinensis	East Asia-wide	0.052	0.099	0.001	0.003	0.8238	0.0094	0.0014	0.0112	5	no
914	PMS-344			25.2436	115.744			M. sinensis	East Asia-wide	0.0004	0.1502	0.0032	0.0008	0.8356	0.009	0	0.0002	5	no
918	PMS-345			24.2623	115.965			M. sinensis	East Asia-wide	0.0008	0.0674	0.0044	0.0092	0.8222	0.053	0.009	0.0342	5	no
916	PMS-347			24.168	115.884			M. sinensis	East Asia-wide	0.007	0.068	0.0048	0.025	0.8302	0.0314	0.004	0.0298	5	no
905	PMS-348			24.2122	115.826			M. sinensis	East Asia-wide	0.0046	0.0718	0.002	0.001	0.8654	0.0166	0.001	0.0386	5	no
940	PMS-349			24.19	115.82			M. sinensis	East Asia-wide	0.0938	0.178	0.001	0.0098	0.7166	0	0	0.001	5	no
907	PMS-350			24.1175	115.658			M. sinensis	East Asia-wide	0.012	0.075	0.0114	0.001	0.8558	0.0026	0.0072	0.034	5	no
900	PMS-351			24.0724	115.626			M. sinensis	East Asia-wide	0.0002	0.0738	0.0006	0.0004	0.8858	0.001	0	0.038	5	no
902	PMS-352			24.0879	115.537			M. sinensis	East Asia-wide	0.0004	0.0628	0.0036	0.0102	0.8804	0.0032	0	0.0392	5	no
910	PMS-353			24.074	115.486			M. sinensis	East Asia-wide	0.0024	0.1018	0.0024	0.0222	0.8426	0.0028	0.001	0.0242	5	no
915	PMS-354			24.0615	115.397			M. sinensis	East Asia-wide	0.007	0.0772	0.001	0.01	0.8334	0.0416	0.0008	0.0292	5	no
904	PMS-356			23.2039	112.576			M. sinensis	East Asia-wide	0.0022	0.0602	0.001	0.0324	0.8658	0.0022	0	0.0364	5	no
931	PMS-359			22.9134	112.337			M. sinensis	East Asia-wide	0.0044	0.0838	0.0014	0	0.762	0.03	0.0078	0.1104	5	no
925	PMS-361			22.8227	112.23			M. sinensis	East Asia-wide	0.0074	0.033	0.0036	0.0016	0.797	0.0022	0	0.1548	5	no
920	PMS-364			22.5141	112.196			M. sinensis	East Asia-wide	0.0028	0.0226	0.0004	0	0.8108	0.0468	0	0.1162	5	no
957	PMS-368			21.5701	110.492			M. sinensis	East Asia-wide	0.0024	0.0136	0.0008	0.002	0.6382	0.026	0.0052	0.3116	5	no
949	PMS-369			21.5311	110.422			M. sinensis	East Asia-wide	0.0006	0.0246	0.001	0.001	0.6652	0.0008	0	0.307	5	no
951	PMS-371			20.7002	110.055			M. sinensis	East Asia-wide	0.001	0.0042	0.0008	0.0004	0.6606	0.001	0	0.3322	5	no
946	PMS-372			20.4586	110.026			M. sinensis	East Asia-wide	0.0002	0.001	0.0048	0.0026	0.686	0.003	0.001	0.3016	5	no
953	PMS-375			19.6304	110.291			M. sinensis	East Asia-wide	0.004	0.0228	0.0012	0	0.6502	0.001	0.005	0.3166	5	no
950	PMS-377			19.3951	110.152			M. sinensis	East Asia-wide	0.0004	0.0082	0.0008	0	0.6644	0.001	0	0.3246	5	no
934	PMS-380			19.0414	109.777			M. sinensis	East Asia-wide	0	0	0.0002	0	0.7498	0.001	0	0.2484	5	no
942	PMS-381			19.0098	109.646			M. sinensis	East Asia-wide	0.0022	0.013	0.0022	0.0018	0.7044	0.0062	0.0006	0.2696	5	no
937	PMS-382			18.9056	109.514			M. sinensis	East Asia-wide	0.003	0.003	0.0016	0.0012	0.7336	0.0082	0	0.2488	5	no
958	PMS-384			18.6645	109.583			M. sinensis	East Asia-wide	0.0014	0.011	0.0016	0.012	0.6378	0.0272	0.007	0.3018	5	no
974	PMS-385			21.9407	108.645			M. sinensis	East Asia-wide	0.0004	0.0008	0.001	0.001	0.578	0.001	0	0.4182	5	no
988	PMS-387			22.0314	108.631			M. sinensis	East Asia-wide	0.001	0.0384	0.0006	0.0004	0.4866	0.001	0	0.4716	5	no
977	PMS-388			22.1253	108.617			M. sinensis	East Asia-wide	0	0.001	0.0004	0	0.5612	0.0016	0	0.4356	5	no
989	PMS-389			22.1938	108.524			M. sinensis	East Asia-wide	0.0008	0.0194	0	0.0056	0.484	0.005	0.003	0.4816	5	no
999	PMS-390			22.2308	108.421			M. sinensis	East Asia-wide	0	0.022	0.0016	0	0.4364	0.0002	0	0.5388	5	no
993	PMS-391			22.3053	108.405			M. sinensis	East Asia-wide	0	0.002	0.0008	0	0.4726	0.0008	0	0.5234	5	no
898	PMS-392			22.394	108.381			M. sinensis	East Asia-wide	0.0068	0.054	0.005	0.0016	0.9046	0.0016	0.025	0.0018	5	no
975	PMS-395			24.5388	109.854			M. sinensis	East Asia-wide	0.025	0.056	0.001	0.001	0.5748	0.0022	0	0.3402	5	no
982	PMS-396			24.5096	109.95			M. sinensis	East Asia-wide	0.0122	0.0484	0.005	0.0006	0.5246	0.0176	0.018	0.374	5	no
967	PMS-397			24.4048	109.98			M. sinensis	East Asia-wide	0.0042	0.0578	0.0012	0.0032	0.6072	0.0208	0.0102	0.2958	5	no
966	PMS-398			24.3374	110.077			M. sinensis	East Asia-wide	0.0014	0.0614	0.0048	0.004	0.6134	0.0224	0.001	0.2918	5	no
972	PMS-399			24.3947	110.131			M. sinensis	East Asia-wide	0.0022	0.0802	0.0004	0.001	0.5862	0.0018	0	0.3282	5	no
961	PMS-400			24.4224	110.213			M. sinensis	East Asia-wide	0.0014	0.0512	0.0006	0	0.6244	0.0002	0	0.3212	5	no
963	PMS-401			24.5364	110.396			M. sinensis	East Asia-wide	0.0028	0.0498	0.0012	0.001	0.6182	0.0078	0	0.319	5	no
971	PMS-402			24.5847	110.43			M. sinensis	East Asia-wide	0.0072	0.0716	0.0006	0.001	0.5914	0.001	0	0.3274	5	no
965	PMS-403			24.6495	110.43			M. sinensis	East Asia-wide	0.0052	0.054	0.0252	0.0012	0.6168	0.0004	0.0012	0.2956	5	no
969	PMS-404			24.6872	110.472			M. sinensis	East Asia-wide	0.0014	0.0688	0.0026	0.005	0.597	0.0248	0.001	0.2996	5	no
987	PMS-405			26.2417	111.454			M. sinensis	East Asia-wide	0.0458	0.2768	0.0004	0.0076	0.5042	0.0036	0.004	0.1572	5	no
984	PMS-406			26.3182	111.427			M. sinensis	East Asia-wide	0.093	0.2236	0.0012	0.0024	0.5194	0.0012	0	0.1594	5	no
986	PMS-407			26.3729	111.374			M. sinensis	East Asia-wide	0.07	0.259	0	0	0.5174	0	0.0004	0.1526	5	no
973	PMS-408			26.4165	111.281			M. sinensis	East Asia-wide	0.044	0.1848	0.0014	0	0.5848	0.0004	0	0.184	5	no
980	PMS-409			26.4754	111.254			M. sinensis	East Asia-wide	0.0682	0.2112	0.0018	0.0016	0.5364	0.001	0	0.1796	5	no
985	PMS-410			26.5603	111.222			M. sinensis	East Asia-wide	0.0728	0.178	0.001	0	0.5192	0.001	0.003	0.2248	5	no
978	PMS-411			26.6653	111.197			M. sinensis	East Asia-wide	0.061	0.1878	0.0062	0.0026	0.5432	0.0106	0.0026	0.1862	5	no
979	PMS-412			26.7489	111.151			M. sinensis	East Asia-wide	0.0484	0.2716	0	0	0.5422	0.001	0	0.1366	5	no
981	PMS-413			26.797	111.207			M. sinensis	East Asia-wide	0.0716	0.2254	0.001	0	0.5264	0.0012	0.0082	0.1662	5	no
983	PMS-414			27.0023	111.283			M. sinensis	East Asia-wide	0.0938	0.213	0.0008	0	0.5196	0.001	0	0.1718	5	no
998	PMS-415			27.9931	109.591			M. sinensis	East Asia-wide	0.001	0.1546	0.002	0	0.4396	0.0092	0	0.3936	5	no
991	PMS-416			28.066	109.589			M. sinensis	East Asia-wide	0.01	0.1378	0.0008	0	0.4774	0.0016	0.024	0.3482	5	no
997	PMS-418			28.2366	109.678			M. sinensis	East Asia-wide	0.0084	0.1364	0.0252	0.001	0.4414	0.0112	0.008	0.3686	5	no
1000	PMS-419			28.2713	109.783			M. sinensis	East Asia-wide	0.0162	0.1714	0.0002	0	0.4318	0.049	0	0.331	5	no
1388	PMS-422			28.2474	109.939			M. sinensis	East Asia-wide	0.7064	0.232	0.0002	0	0.0486	0.0012	0	0.011	1	no
1001	PMS-424			28.2517	110.115			M. sinensis	East Asia-wide	0.0296	0.1942	0.001	0.0002	0.4102	0.0132	0.003	0.3484	5	no
1162	PMS-425			29.7184	113.847			M. sinensis	East Asia-wide	0.207	0.479	0.0052	0.0084	0.2876	0.0116	0.001	0	2	no
1157	PMS-427			29.7684	114.043			M. sinensis	East Asia-wide	0.204	0.5202	0.001	0.0004	0.2734	0.0004	0	0	2	no
1168	PMS-429			29.8424	114.218			M. sinensis	East Asia-wide	0.218	0.4638	0.0186	0.0036	0.2924	0.0028	0	0.0006	2	no
887	PMS-430			29.8976	114.292			M. sinensis	East Asia-wide	0.0006	0.001	0	0	0.418	0	0.5578	0.0226	7	no
1158	PMS-431			29.9469	114.363			M. sinensis	East Asia-wide	0.1838	0.511	0.0038	0.0032	0.297	0.0008	0	0.0002	2	no
1155	PMS-432			30.0563	114.355			M. sinensis	East Asia-wide	0.1778	0.5506	0.0004	0.001	0.265	0.0018	0.0012	0.0024	2	no
1161	PMS-433			30.1246	114.352			M. sinensis	East Asia-wide	0.2252	0.4858	0.0048	0.0066	0.2448	0.0022	0.029	0.0018	2	no
1153	PMS-434			30.2307	114.329			M. sinensis	East Asia-wide	0.246	0.5628	0	0.0012	0.1888	0	0	0	2	no
1379	PMS-436			41.317	123.738			M. sinensis	East Asia-wide	0.7774	0.2092	0.002	0.0014	0.0064	0.0026	0	0.0004	1	no
1384	PMS-438			41.3288	123.69			M. sinensis	East Asia-wide	0.7632	0.2074	0.001	0.0052	0.016	0.0032	0.0028	0.0012	1	no
908	PMS-444			23.1796	113.379			M. sinensis	East Asia-wide	0.0358	0.048	0.002	0.0034	0.8488	0.0226	0.0008	0.0384	5	no
919	PMS-445			23.1815	113.378			M. sinensis	East Asia-wide	0.001	0.068	0.0072	0	0.8206	0.046	0.0048	0.0522	5	no
924	PMS-447			23.1858	113.38			M. sinensis	East Asia-wide	0.0008	0.0624	0.0052	0.01	0.7984	0.0744	0.001	0.0482	5	no
903	PMS-448			23.1749	113.38			M. sinensis	East Asia-wide	0.001	0.064	0.003	0.0012	0.8724	0.0242	0.001	0.0338	5	no
947	PMS-449			21.1946	110.245			M. sinensis	East Asia-wide	0.0006	0.001	0.001	0	0.6778	0.0026	0	0.3174	5	no
1135	PMS-451			21.6355	110.244			M. sinensis	East Asia-wide	0.2754	0.6374	0	0	0.086	0.0002	0	0	2	no
945	PMS-454			21.1676	110.294			M. sinensis	East Asia-wide	0	0	0.001	0	0.687	0.0012	0.001	0.3092	5	no
875	PMS-457			36.2119	117.113			M. sacchariflorus	East Asia-wide	0.0002	0	0	0.0016	0	0	0.9968	0	7	no													8.72486	4x
882	PMS-458			36.1734	120.498			M. sacchariflorus	East Asia-wide	0.0152	0	0	0.005	0	0.0026	0.9762	0.0006	7	no													8.43544	4x
891	PMS-459			36.2178	120.536			M. sinensis	East Asia-wide	0.4114	0.104	0	0	0.0006	0	0.482	0.001	5	no
1122	PMS-460			36.2509	120.568			M. sinensis	East Asia-wide	0.0018	0.802	0.0008	0.0096	0.001	0.0008	0.006	0.178	2	no
1387	PMS-464			36.2333	117.083			M. sinensis	East Asia-wide	0.7288	0.236	0.0032	0.0016	0.0242	0.0016	0.004	0.0002	1	no
1385	PMS-466			37.1727	121.734			M. sinensis	East Asia-wide	0.7612	0.1946	0.0074	0.0056	0.0214	0.001	0.005	0.0038	1	no
889	PMS-467			37.1725	121.735			M. sinensis	East Asia-wide	0.3964	0.1112	0	0	0	0	0.4922	0	7	no
888	PMS-468			30.8883	104.489			M. sinensis	East Asia-wide	0.3982	0.1046	0	0	0	0	0.4956	0.001	7	no
1053	PMS-469			30.7492	104.938			M. sinensis	East Asia-wide	0.0002	0.1998	0.0056	0.0002	0.0024	0.0068	0.015	0.7696	8	no
1050	PMS-472			30.56	105.271			M. sinensis	East Asia-wide	0.0034	0.1618	0.0008	0	0.0368	0.0008	0	0.7966	8	no
1058	PMS-474			30.7353	105.177			M. sinensis	East Asia-wide	0.0038	0.2688	0.0002	0	0.0048	0.0014	0	0.7206	8	no
1074	PMS-475			30.9274	105.061			M. sinensis	East Asia-wide	0.0316	0.3044	0.0022	0.0024	0.0056	0	0.006	0.6478	8	no
890	PMS-476			30.2639	104.041			M. sinensis	East Asia-wide	0.3994	0.1136	0	0	0	0	0.4858	0	7	no
1046	PMS-478			30.2758	104.034			M. sinensis	East Asia-wide	0.001	0.1146	0	0	0.0338	0	0	0.8496	8	no
1033	PMS-482			30.5554	104.305			M. sinensis	East Asia-wide	0.0002	0.0938	0.0002	0.0002	0.0008	0.0008	0.003	0.9002	8	no
1021	PMS-489			29.9249	102.842			M. sinensis	East Asia-wide	0.001	0.0352	0.0032	0.0012	0.0026	0.002	0.001	0.9534	8	no
1013	PMS-490			30.0229	102.788			M. sinensis	East Asia-wide	0.0008	0.0112	0.0012	0	0.017	0	0	0.9688	8	no
1014	PMS-491			30.0647	102.895			M. sinensis	East Asia-wide	0	0.0304	0	0.001	0.0002	0	0	0.9672	8	no
1011	PMS-494			30.0258	102.898			M. sinensis	East Asia-wide	0.001	0.0012	0.0012	0.001	0.0236	0.0006	0	0.9714	8	no
1361	PMS-496			41.9139	124.666			M. sinensis	East Asia-wide	0.8266	0.146	0	0	0.0244	0.0002	0.002	0.0004	1	no
1360	PMS-502			41.9959	124.498			M. sinensis	East Asia-wide	0.8274	0.171	0.0006	0	0	0	0	0	1	no
1374	PMS-504			41.8161	123.4			M. sinensis	East Asia-wide	0.7966	0.1938	0.001	0	0.005	0.0018	0.001	0.001	1	no
1367	PMS-505			41.2391	123.686			M. sinensis	East Asia-wide	0.8154	0.1832	0	0	0	0	0	0	1	no
1039	PMS-507			41.1878	123.817			M. sinensis	East Asia-wide	0.001	0.1226	0.001	0	0.0002	0.0002	0.004	0.87	8	no
1382	PMS-510			41.1861	123.846			M. sinensis	East Asia-wide	0.767	0.2098	0.0006	0.004	0.0012	0.0002	0.013	0.0036	1	no
1380	PMS-511			41.232	123.757			M. sinensis	East Asia-wide	0.7758	0.2188	0.0002	0	0.003	0	0.001	0.001	1	no
878	PMS-512			41.328	123.691			M. sacchariflorus	East Asia-wide	0.0078	0.0002	0	0	0	0	0.9912	0	7	no													4.22873	2x
1040	PMS-519			30.7911	107.02			M. sinensis	East Asia-wide	0.0002	0.0864	0.0002	0.0004	0.0466	0	0	0.8654	8	no
1042	PMS-521			30.8239	107.307			M. sinensis	East Asia-wide	0.001	0.131	0	0.0008	0.0048	0	0	0.8618	8	no
1055	PMS-523			31.2328	107.523			M. sinensis	East Asia-wide	0.0042	0.1894	0	0.0002	0.051	0.005	0	0.7494	8	no
1054	PMS-524			31.2132	107.579			M. sinensis	East Asia-wide	0.0054	0.163	0.0014	0	0.0686	0.0004	0	0.7606	8	no
1066	PMS-526			31.0789	107.876			M. sinensis	East Asia-wide	0.001	0.2316	0.0028	0.0024	0.0672	0.0008	0.0008	0.6938	8	no
895	PMS-533			31.0188	108.867			M. sinensis	East Asia-wide	0.1704	0.3732	0.0006	0.0032	0.1818	0.001	0.263	0.007	2	no
1006	PMS-535			31.1296	109.021			M. sinensis	East Asia-wide	0.0016	0.4434	0.012	0.0006	0.0798	0.0052	0.0086	0.4488	5	no
1005	PMS-541			30.6805	109.462			M. sinensis	East Asia-wide	0.0064	0.3148	0.0018	0.001	0.1234	0.0012	0.005	0.546	5	no
1004	PMS-543			30.5467	109.358			M. sinensis	East Asia-wide	0.001	0.3262	0.0076	0.0004	0.1344	0.0008	0.001	0.5286	5	no
1003	PMS-544			30.4413	109.332			M. sinensis	East Asia-wide	0.0418	0.3772	0.0038	0.0002	0.2608	0.0386	0.0008	0.2772	5	no
1038	PMS-546			30.2668	109.46			M. sinensis	East Asia-wide	0.011	0.0024	0.0012	0.01	0.0788	0.0008	0.012	0.8844	8	no
1075	PMS-552			29.3426	109.604			M. sinensis	East Asia-wide	0.0006	0.16	0	0	0.2024	0	0	0.6362	8	no
1078	PMS-555			28.9855	109.833			M. sinensis	East Asia-wide	0.033	0.158	0.001	0.0004	0.2204	0.001	0.005	0.5816	8	no
1002	PMS-557			28.5195	109.486			M. sinensis	East Asia-wide	0.001	0.1802	0.0012	0.0032	0.353	0.0248	0	0.437	5	no
996	PMS-558			28.3477	109.549			M. sinensis	East Asia-wide	0.0026	0.1534	0.0022	0.0036	0.449	0.0016	0	0.3878	5	no
995	PMS-560			27.8478	109.765			M. sinensis	East Asia-wide	0.0044	0.1312	0.0004	0	0.4566	0.0024	0	0.404	5	no
968	PMS-571			25.3519	110.105			M. sinensis	East Asia-wide	0.0274	0.1098	0.001	0	0.6038	0.0008	0.001	0.2562	5	no
990	PMS-574			25.0161	109.585			M. sinensis	East Asia-wide	0.041	0.0304	0.0006	0.001	0.4828	0.0182	0.0082	0.4176	5	no
994	PMS-576			25.7727	109.592			M. sinensis	East Asia-wide	0.0032	0.0628	0.0002	0.0122	0.4588	0.0012	0.0004	0.4604	5	no
1171	PMS-584			26.6797	108.176			M. sinensis	East Asia-wide	0.4282	0.4526	0	0	0.1174	0	0	0.0008	2	no
1060	PMS-586			27.001	108.699			M. sinensis	East Asia-wide	0.0158	0.0374	0	0	0.2342	0	0.001	0.7112	8	no
992	PMS-589			27.9492	109.282			M. sinensis	East Asia-wide	0.0028	0.1436	0.0012	0.0008	0.4732	0.0022	0.006	0.37	5	no
1045	PMS-592			28.7973	108.915			M. sinensis	East Asia-wide	0.0006	0.0348	0.0014	0.0002	0.1102	0.001	0	0.8518	8	no
1007	PMS-600			29.2773	106.742			M. sinensis	East Asia-wide	0	0.0128	0.0004	0.001	0.0012	0	0.001	0.9828	8	no
1174	PMS-601			30.2455	119.691			M. sinensis	East Asia-wide	0.3622	0.447	0.001	0.001	0.1864	0.0012	0.0016	0	2	no
1166	PMS-602			30.305	119.569			M. sinensis	East Asia-wide	0.2988	0.4652	0.0132	0.001	0.205	0.0136	0.0006	0.0026	2	no
1169	PMS-605			30.3058	119.492			M. sinensis	East Asia-wide	0.3508	0.4618	0.001	0.0056	0.179	0.0002	0.001	0	2	no
1173	PMS-606			30.3632	119.473			M. sinensis	East Asia-wide	0.3418	0.4484	0.0008	0.0014	0.2062	0.0008	0	0	2	no
1165	PMS-607			30.2983	119.451			M. sinensis	East Asia-wide	0.364	0.4658	0.002	0	0.166	0.0002	0	0.001	2	no
1167	PMS-610			30.2112	119.586			M. sinensis	East Asia-wide	0.36	0.4652	0.0036	0.0006	0.17	0	0	0	2	no
1177	PMS-612			30.154	119.703			M. sinensis	East Asia-wide	0.3468	0.4436	0.0014	0	0.207	0.0006	0	0.0004	2	no
1163	PMS-614			30.274	119.722			M. sinensis	East Asia-wide	0.2802	0.4772	0.0336	0.001	0.195	0.0012	0.008	0.0044	2	no
939	Uruma-1a			26.3403	127.855			M. sinensis	East Asia-wide	0	0	0.0598	0.0168	0.717	0.0952	0.004	0.1062	5	no
1391	DC-2010-001-A			38.9392	-77.0493			M. sinensis	USA naturalized	0.0462	0.0096	0.3018	0.0772	0.044	0.4886	0.0162	0.017		no
1392	DC-2010-001-E			38.9392	-77.0493			M. sinensis	USA naturalized	0.021	0.0156	0.3028	0.0734	0.0432	0.528	0.0072	0.0084		no
1393	KY-2009-001-B20-a			37.8034	-83.6628			M. sinensis	USA naturalized	0.017	0.0144	0.3596	0.0624	0.0416	0.4918	0.0026	0.0106		no
1394	KY-2009-001-B20-b			37.8034	-83.6628			M. sinensis	USA naturalized	0.0292	0.0176	0.3196	0.079	0.041	0.5004	0.0036	0.0098		no
1395	KY-2009-001-B20-e			37.8034	-83.6628			M. sinensis	USA naturalized	0.0236	0.0174	0.3398	0.0662	0.05	0.4864	0.0036	0.0124		no
1396	KY-2009-001-C			37.8034	-83.6628			M. sinensis	USA naturalized	0.0202	0.0202	0.327	0.0642	0.0348	0.5238	0.0042	0.0058		no
1397	KY-2009-001-D			37.8034	-83.6628			M. sinensis	USA naturalized	0.0412	0.0166	0.329	0.0774	0.0538	0.4526	0.0146	0.0146		no
1400	NC-2010-001.5-B(18)-a			35.5502	-82.5672			M. sinensis	USA naturalized	0.0298	0.0124	0.2216	0.0208	0.0502	0.6428	0.008	0.0142		no
1401	NC-2010-001.5-B(18)-b			35.5502	-82.5672			M. sinensis	USA naturalized	0.0204	0.0072	0.271	0.0194	0.0432	0.6292	0.0034	0.0064		no
1402	NC-2010-001.5-C			35.5502	-82.5672			M. sinensis	USA naturalized	0.0288	0.0146	0.2594	0.0498	0.052	0.5736	0.0068	0.0152		no
1398	NC-2010-001-009			35.5339	-82.5472			M. sinensis	USA naturalized	0.0314	0.0156	0.2578	0.0418	0.0388	0.5956	0.0048	0.0138		no
1399	NC-2010-001-010			35.5339	-82.5472			M. sinensis	USA naturalized	0.0252	0.0138	0.2772	0.0444	0.0388	0.5796	0.0054	0.0152		no
1403	NC-2010-001-B			35.5339	-82.5472			M. sinensis	USA naturalized	0.0226	0.014	0.2284	0.0152	0.0342	0.6642	0.0026	0.0188		no
1404	NC-2010-001-B(44)-e			35.5339	-82.5472			M. sinensis	USA naturalized	0.0304	0.0176	0.2312	0.0226	0.0366	0.6402	0.0082	0.013		no
1405	NC-2010-002-001			35.8373	-82.6208			M. sinensis	USA naturalized	0.0354	0.0122	0.2078	0.0148	0.0454	0.6458	0.031	0.0078		no
1406	NC-2010-002-002			35.8373	-82.6208			M. sinensis	USA naturalized	0.0186	0.0088	0.2516	0.0246	0.0342	0.65	0.0022	0.01		no
1407	NC-2010-003-001			35.5908	-82.571			M. sinensis	USA naturalized	0.0254	0.0072	0.2616	0.0312	0.041	0.6106	0.0128	0.0102		no
1408	NC-2010-003-B(50)-a			35.5908	-82.571			M. sinensis	USA naturalized	0.0434	0.015	0.2134	0.0192	0.0406	0.653	0.0042	0.0118		no
1409	NC-2010-003-B(50)-b			35.5908	-82.571			M. sinensis	USA naturalized	0.0298	0.0154	0.2054	0.025	0.0362	0.6592	0.0146	0.0138		no
1410	NC-2010-003-D			35.5908	-82.571			M. sinensis	USA naturalized	0.0198	0.0144	0.2312	0.0242	0.0428	0.6488	0.0036	0.015		no
1411	NC-2010-003-E			35.5908	-82.571			M. sinensis	USA naturalized	0.0298	0.0188	0.2566	0.0376	0.049	0.5924	0.0054	0.0114		no
1412	NC-2010-004-B(37)-a			35.7576	-82.5412			M. sinensis	USA naturalized	0.014	0.0072	0.3166	0.0296	0.0332	0.5906	0.0028	0.0062		no
1413	NC-2010-004-B(37)-b			35.7576	-82.5412			M. sinensis	USA naturalized	0.015	0.005	0.3752	0.067	0.0334	0.4976	0.0028	0.0038		no
1414	NC-2010-004-B(37)-d			35.7576	-82.5412			M. sinensis	USA naturalized	0.0242	0.0112	0.243	0.039	0.0478	0.6064	0.0072	0.0212		no
1415	NC-2010-004-E			35.7576	-82.5412			M. sinensis	USA naturalized	0.0248	0.0098	0.2958	0.0444	0.0538	0.5544	0.0068	0.0102		no
1416	OH-2009-001-B(20)-b			39.476	-81.3045			M. sinensis	USA naturalized	0.0312	0.015	0.317	0.0588	0.0394	0.5252	0.0046	0.009		no
1417	OH-2009-001-B(20)-d			39.476	-81.3045			M. sinensis	USA naturalized	0.031	0.0152	0.3016	0.0666	0.0482	0.5206	0.0078	0.0086		no
1418	PA-2010-001-002			40.0775	-75.4823			M. sinensis	USA naturalized	0.025	0.01	0.3654	0.0638	0.0376	0.4872	0.0038	0.0066		no
1419	PA-2010-001-005			40.0775	-75.4823			M. sinensis	USA naturalized	0.0312	0.0114	0.3646	0.0838	0.048	0.4418	0.0108	0.0078		no
1420	PA-2010-001-B(63)-a			40.0775	-75.4823			M. sinensis	USA naturalized	0.0302	0.0172	0.3374	0.093	0.0446	0.4574	0.0088	0.0118		no
1421	PA-2010-001-B(63)-c			40.0775	-75.4823			M. sinensis	USA naturalized	0.0164	0.0118	0.367	0.098	0.0444	0.4348	0.0172	0.01		no
1422	PA-2010-002-004			39.9537	-75.3896			M. sinensis	USA naturalized	0.0212	0.0068	0.419	0.1404	0.0202	0.3792	0.0048	0.0078		no
1423	PA-2010-002-013			39.9537	-75.3896			M. sinensis	USA naturalized	0.0204	0.0128	0.4376	0.0906	0.0438	0.3756	0.0082	0.0112		no
1424	PA-2010-002-015			39.9537	-75.3896			M. sinensis	USA naturalized	0.023	0.0116	0.4224	0.0986	0.0378	0.3962	0.0032	0.0068		no
1425	PA-2010-002-B(3)-a			39.9537	-75.3896			M. sinensis	USA naturalized	0.02	0.0078	0.3988	0.098	0.0402	0.4226	0.003	0.0096		no
1426	PA-2010-002-B(3)-d			39.9537	-75.3896			M. sinensis	USA naturalized	0.0382	0.0128	0.2264	0.0184	0.036	0.6506	0.0058	0.0118		no
1427	PA-2010-002-E			39.9537	-75.3896			M. sinensis	USA naturalized	0.0194	0.011	0.4108	0.1228	0.043	0.3718	0.007	0.0148		no
1428	PA-2010-003-B(20)-a			39.9636	-75.3963			M. sinensis	USA naturalized	0.0128	0.0088	0.4288	0.1234	0.0256	0.3916	0.0044	0.0046		no
1429	PA-2010-003-B(20)-b			39.9636	-75.3963			M. sinensis	USA naturalized	0.0268	0.0122	0.3692	0.1318	0.0378	0.3974	0.0124	0.0118		no
1430	PA-2010-003-B(20)-c			39.9636	-75.3963			M. sinensis	USA naturalized	0.0178	0.0118	0.4306	0.1212	0.035	0.3698	0.0064	0.0078		no
1431	VA-2010-001-022			38.5532	-77.356			M. sinensis	USA naturalized	0.0356	0.019	0.2306	0.0248	0.0464	0.6262	0.0058	0.0118		no
1432	VA-2010-001-B40-e			38.5532	-77.356			M. sinensis	USA naturalized	0.0354	0.0096	0.222	0.022	0.0526	0.6372	0.0082	0.013		no
1433	UI10-00008		M. sacchariflorus 'Hortico'	NA	NA			M. sacchariflorus	USA ornamental	0.001	0.001	0.001	0.0012	0.001	0.001	0.9934	0.001		no
1502	UI10-00012		M. sinensis 'Cabaret'	NA	NA			M. sinensis var. condensatus	USA ornamental	0.0032	0.0066	0.715	0.0378	0.0062	0.2248	0.004	0.0026		no
1499	UI10-00015		M. sinensis 'Cosmopolitan'	NA	NA			M. sinensis var. condensatus	USA ornamental	0.003	0.0068	0.6638	0.0538	0.0182	0.2522	0.0008	0.002		no
1487	UI10-00017		M. sinensis 'condensatus'	NA	NA			M. sinensis	USA ornamental	0.033	0.0132	0.2882	0.0522	0.0382	0.5632	0.0018	0.0106		no
1435	UI10-00019		M. sinensis x M. sacchariflorus 'purpurascens'	NA	NA			M. sinensis var. purpurascens	USA ornamental	0.4086	0.0124	0.001	0.0014	0.001	0.001	0.5714	0.0034		no
1474	UI10-00020		M. sinensis 'Adagio'	NA	NA			M. sinensis	USA ornamental	0.0226	0.005	0.1758	0.0272	0.1036	0.6558	0.0022	0.008		no
1440	UI10-00021		M. sinensis 'Allegro'	NA	NA			M. sinensis	USA ornamental	0.1378	0.0242	0.1996	0.1738	0.0262	0.27	0.1612	0.0074		no
1505	UI10-00022		M. sinensis 'Altweibersommer'	NA	NA			M. sinensis	USA ornamental	0.0132	0.0024	0.715	0.1202	0.0032	0.1392	0.0048	0.0022		no
1466	UI10-00023		M. sinensis 'Andante'	NA	NA			M. sinensis	USA ornamental	0.0406	0.0164	0.4018	0.1288	0.032	0.3166	0.0562	0.0074		no
1470	UI10-00024		M. sinensis 'Arabesque'	NA	NA			M. sinensis	USA ornamental	0.0204	0.0088	0.2068	0.0212	0.0598	0.6724	0.0056	0.0054		no
1479	UI10-00025		M. sinensis 'Autumn Light'	NA	NA			M. sinensis	USA ornamental	0.0324	0.014	0.2408	0.0288	0.0376	0.6278	0.0058	0.013		no
1465	UI10-00026		M. sinensis 'Ben Graz'	NA	NA			M. sinensis	USA ornamental	0.0704	0.0154	0.338	0.1526	0.029	0.326	0.0566	0.0116		no
1448	UI10-00027		M. sinensis 'Ben Rotkopf'	NA	NA			M. sinensis	USA ornamental	0.0892	0.0276	0.2508	0.0548	0.038	0.3728	0.1518	0.0152		no
1503	UI10-00028		M. sinensis 'Berlin'	NA	NA			M. sinensis	USA ornamental	0.0066	0.0056	0.6926	0.091	0.037	0.1634	0.002	0.0022		no
1456	UI10-00029		M. sinensis 'Bitsy Ben'	NA	NA			M. sinensis	USA ornamental	0.0452	0.012	0.1644	0.2778	0.032	0.3494	0.11	0.0094		no
1508	UI10-00030		M. sinensis 'Blondo'	NA	NA			M. sinensis	USA ornamental	0.0114	0.005	0.8036	0.0696	0.019	0.085	0.0028	0.0038		no
1458	UI10-00031		M. sinensis 'Bluetenwunder'	NA	NA			M. sinensis	USA ornamental	0.1286	0.0184	0.1516	0.2886	0.0298	0.2658	0.1066	0.0102		no
1501	UI10-00032		M. sinensis 'Bodacious Ben'	NA	NA			M. sinensis	USA ornamental	0.0234	0.0102	0.474	0.2084	0.0292	0.232	0.0116	0.0112		no
1491	UI10-00033		M. sinensis 'Border Bandit'	NA	NA			M. sinensis	USA ornamental	0.0208	0.0124	0.3498	0.084	0.0372	0.4758	0.005	0.0148		no
1437	UI10-00035		M. sinensis 'Burgander'	NA	NA			M. sinensis	USA ornamental	0.2128	0.0378	0.0988	0.0192	0.0356	0.3366	0.2488	0.0098		no
1473	UI10-00036		M. sinensis 'Dixieland'	NA	NA			M. sinensis	USA ornamental	0.0408	0.0132	0.1978	0.0288	0.0444	0.657	0.008	0.0104		no
1500	UI10-00038		M. sinensis 'Emerald Shadow'	NA	NA			M. sinensis	USA ornamental	0.0092	0.0066	0.6568	0.0568	0.024	0.2366	0.004	0.006		no
1460	UI10-00039		M. sinensis 'Emmanuel LePage'	NA	NA			M. sinensis	USA ornamental	0.098	0.0216	0.1016	0.0938	0.2946	0.2442	0.1008	0.0458		no
1439	UI10-00040		M. sinensis 'Ferner Osten'	NA	NA			M. sinensis	USA ornamental	0.1656	0.0264	0.1376	0.14	0.0396	0.294	0.1878	0.0086		no
1441	UI10-00042		M. sinensis 'Giraffe'	NA	NA			M. sinensis	USA ornamental	0.1346	0.0278	0.2104	0.1644	0.0264	0.2676	0.1604	0.0088		no
1482	UI10-00043		M. sinensis 'Gold and Silver'	NA	NA			M. sinensis	USA ornamental	0.023	0.0074	0.232	0.0234	0.0632	0.6216	0.009	0.0204		no
1463	UI10-00044		M. sinensis 'Gold Bar'	NA	NA			M. sinensis	USA ornamental	0.0492	0.032	0.428	0.129	0.0424	0.2406	0.0684	0.0102		no
1510	UI10-00045		M. sinensis 'Goldfeder'	NA	NA			M. sinensis	USA ornamental	0.0094	0.0054	0.8208	0.0686	0.0308	0.06	0.004	0.001		no
1452	UI10-00047		M. sinensis 'Goliath'	NA	NA			M. sinensis	USA ornamental	0.0804	0.0272	0.1418	0.302	0.0258	0.2924	0.1216	0.008		no
1478	UI10-00048		M. sinensis 'Gracillimus'	NA	NA			M. sinensis	USA ornamental	0.0346	0.0138	0.2324	0.0272	0.043	0.628	0.0066	0.0142		no
1476	UI10-00051		M. sinensis 'Gracillimus Nana'	NA	NA			M. sinensis	USA ornamental	0.025	0.0098	0.227	0.0182	0.0566	0.644	0.0064	0.0128		no
1453	UI10-00052		M. sinensis 'Graziella'	NA	NA			M. sinensis	USA ornamental	0.0458	0.0134	0.1628	0.2764	0.0356	0.3424	0.1136	0.0096		no
1489	UI10-00053		M. sinensis 'Grosse Fontaine'	NA	NA			M. sinensis	USA ornamental	0.0194	0.009	0.2126	0.2336	0.0274	0.4828	0.004	0.0108		no
1507	UI10-00054		M. sinensis 'Haiku'	NA	NA			M. sinensis	USA ornamental	0.0088	0.0094	0.795	0.0838	0.0066	0.0878	0.003	0.0056		no
1455	UI10-00055		M. sinensis 'Helga Reich'	NA	NA			M. sinensis	USA ornamental	0.0474	0.0132	0.1724	0.2792	0.0308	0.337	0.1118	0.0078		no
1462	UI10-00056		M. sinensis 'Huron Blush'	NA	NA			M. sinensis	USA ornamental	0.041	0.0184	0.4506	0.201	0.0356	0.1688	0.078	0.0064		no
1447	UI10-00057		M. sinensis 'Huron Sentinel'	NA	NA			M. sinensis	USA ornamental	0.1146	0.02	0.1406	0.2176	0.044	0.2966	0.1528	0.0142		no
1449	UI10-00058		M. sinensis 'Huron Sunrise'	NA	NA			M. sinensis	USA ornamental	0.0948	0.0138	0.1828	0.2028	0.0406	0.3072	0.1478	0.0092		no
1497	UI10-00060		M. sinensis 'July'	NA	NA			M. sinensis	USA ornamental	0.0156	0.0068	0.3264	0.2954	0.0252	0.32	0.0028	0.0074		no
1490	UI10-00061		M. sinensis 'Kaskade'	NA	NA			M. sinensis	USA ornamental	0.0298	0.011	0.2114	0.2114	0.036	0.4814	0.007	0.012		no
1493	UI10-00062		M. sinensis 'Kirk Alexander'	NA	NA			M. sinensis	USA ornamental	0.0112	0.0082	0.4374	0.0932	0.028	0.4072	0.0038	0.0106		no
1469	UI10-00063		M. sinensis 'Kleine Fontaine'	NA	NA			M. sinensis	USA ornamental	0.0702	0.0146	0.2038	0.1228	0.015	0.5224	0.0442	0.0074		no
1451	UI10-00064		M. sinensis 'Kleine Silberspinne'	NA	NA			M. sinensis	USA ornamental	0.1146	0.0082	0.1592	0.0156	0.0554	0.5158	0.1232	0.0078		no
1486	UI10-00065		M. sinensis 'Little Kitten'	NA	NA			M. sinensis	USA ornamental	0.0314	0.003	0.2042	0.0614	0.0992	0.578	0.0082	0.0148		no
1492	UI10-00066		M. sinensis 'Little Nickey'	NA	NA			M. sinensis	USA ornamental	0.0178	0.0278	0.3618	0.1054	0.0282	0.447	0.004	0.0082		no
1459	UI10-00067		M. sinensis 'Little Zebra'	NA	NA			M. sinensis	USA ornamental	0.0476	0.0118	0.2254	0.0404	0.0684	0.4886	0.102	0.0162		no
1464	UI10-00070		M. sinensis 'Minuette'	NA	NA			M. sinensis	USA ornamental	0.0796	0.0104	0.3522	0.0928	0.0352	0.354	0.0672	0.0078		no
1477	UI10-00071		M. sinensis 'Morning Light'	NA	NA			M. sinensis	USA ornamental	0.0284	0.013	0.2364	0.0314	0.0364	0.6316	0.0086	0.0136		no
1436	UI10-00072		M. sinensis x M. sacchariflorus 'Mt. Washington'	NA	NA			M. sinensis	USA ornamental	0.1252	0.0158	0.0856	0.0044	0.0784	0.3204	0.3664	0.0034		no
1468	UI10-00073		M. sinensis 'Mysterious Maiden'	NA	NA			M. sinensis	USA ornamental	0.0776	0.0188	0.3214	0.055	0.0242	0.4438	0.046	0.0132		no
1438	UI10-00074		M. sinensis 'Nippon'	NA	NA			M. sinensis	USA ornamental	0.1898	0.0228	0.1496	0.1398	0.0258	0.2786	0.1878	0.0058		no
1488	UI10-00075		M. sinensis 'November Sunset'	NA	NA			M. sinensis	USA ornamental	0.0308	0.0168	0.3348	0.0636	0.03	0.5084	0.005	0.0112		no
1444	UI10-00078		M. sinensis 'Puenktchen'	NA	NA			M. sinensis	USA ornamental	0.1	0.0204	0.2566	0.056	0.0304	0.364	0.1568	0.0156		no
1480	UI10-00079		M. sinensis 'Rigoletto'	NA	NA			M. sinensis	USA ornamental	0.0394	0.0166	0.1964	0.0426	0.0472	0.6256	0.0172	0.0144		no
1509	UI10-00080		M. sinensis 'Roland'	NA	NA			M. sinensis	USA ornamental	0.0046	0.0034	0.7276	0.1394	0.035	0.0822	0.0046	0.0036		no
1442	UI10-00081		M. sinensis 'Roter Pfeil'	NA	NA			M. sinensis	USA ornamental	0.148	0.0186	0.1492	0.1722	0.0232	0.3216	0.1586	0.009		no
1467	UI10-00082		M. sinensis 'Rotsilber'	NA	NA			M. sinensis	USA ornamental	0.0744	0.0128	0.2038	0.1248	0.0142	0.5178	0.0462	0.0062		no
1485	UI10-00083		M. sinensis 'Sarabande'	NA	NA			M. sinensis	USA ornamental	0.033	0.007	0.2364	0.0216	0.0574	0.6194	0.0032	0.0218		no
1475	UI10-00084		M. sinensis 'Silberfeder'	NA	NA			M. sinensis	USA ornamental	0.041	0.014	0.1898	0.031	0.0486	0.6538	0.0088	0.013		no
1511	UI10-00085		M. sinensis 'Silberfeder'	NA	NA			M. sinensis	USA ornamental	0.0038	0.0046	0.8426	0.0642	0.0448	0.0368	0.0022	0.001		no
1471	UI10-00086		M. sinensis 'Silberfeil'	NA	NA			M. sinensis	USA ornamental	0.0328	0.014	0.2018	0.017	0.0498	0.6622	0.0124	0.01		no
1483	UI10-00087		M. sinensis 'Silberspinne'	NA	NA			M. sinensis	USA ornamental	0.0236	0.0114	0.228	0.0304	0.0678	0.621	0.0044	0.0132		no
1504	UI10-00088		M. sinensis 'Silberturm'	NA	NA			M. sinensis	USA ornamental	0.002	0.0044	0.7038	0.0758	0.046	0.1614	0.001	0.0052		no
1445	UI10-00089		M. sinensis 'Sirene'	NA	NA			M. sinensis	USA ornamental	0.1402	0.0286	0.1408	0.1822	0.0262	0.3168	0.1556	0.0098		no
1461	UI10-00090		M. sinensis 'Stardust'	NA	NA			M. sinensis	USA ornamental	0.0634	0.0272	0.2748	0.0664	0.0406	0.4368	0.0832	0.0078		no
1495	UI10-00092		M. sinensis 'Strictus'	NA	NA			M. sinensis	USA ornamental	0.0152	0.013	0.416	0.12	0.0304	0.3826	0.0102	0.012		no
1496	UI10-00094		M. sinensis 'Super Stripe'	NA	NA			M. sinensis	USA ornamental	0.0154	0.0068	0.4342	0.1612	0.029	0.343	0.003	0.007		no
1454	UI10-00096		M. sinensis 'Undine'	NA	NA			M. sinensis	USA ornamental	0.1228	0.0316	0.1658	0.1268	0.022	0.4078	0.1128	0.011		no
1472	UI10-00097		M. sinensis 'Variegatus'	NA	NA			M. sinensis	USA ornamental	0.036	0.0114	0.2082	0.0246	0.0406	0.6594	0.007	0.0126		no
1457	UI10-00099		M. sinensis 'Wetterfahne'	NA	NA			M. sinensis	USA ornamental	0.0972	0.0202	0.1762	0.1212	0.033	0.4388	0.1076	0.0052		no
1481	UI10-00100		M. sinensis 'Yaku Jima'	NA	NA			M. sinensis	USA ornamental	0.017	0.0046	0.2246	0.0166	0.1042	0.6242	0.0016	0.0068		no
1484	UI10-00101		M. sinensis 'Yaku Jima Dwarf'	NA	NA			M. sinensis	USA ornamental	0.0182	0.0038	0.233	0.0098	0.0996	0.62	0.0074	0.008		no
1506	UI10-00102		M. sinensis 'Zebrinus'	NA	NA			M. sinensis	USA ornamental	0.008	0.0052	0.6764	0.1832	0.0204	0.0928	0.0064	0.0078		no
1443	UI10-00104		M. sinensis 'Zwergzebra'	NA	NA			M. sinensis	USA ornamental	0.1216	0.0222	0.2154	0.17	0.0266	0.2768	0.1586	0.0094		no
1513	UI10-00105		M. sinensis 'Arnins Weeping'	NA	NA			M. sinensis var. transmorrisonensis	USA ornamental	0.005	0.0034	0.0508	0.0072	0.8132	0.0438	0.0204	0.0564		no
1512	UI10-00106		M. sinensis 'transmorrisonensis'	NA	NA			M. sinensis var. transmorrisonensis	USA ornamental	0.0206	0.009	0.2874	0.0602	0.2848	0.2856	0.0166	0.0358		no
1434	UI10-00107		M. xgiganteus 'Illinois'	NA	NA			M. xgiganteus	USA ornamental	0.0014	0.002	0.1144	0.0042	0.0028	0.2984	0.575	0.0016		no
1450	UI11-00009		M. sinensis 'Positano'	NA	NA			M. sinensis	USA ornamental	0.0928	0.0286	0.156	0.2544	0.0274	0.2878	0.1386	0.0142		no
1494	UI11-00024		M. sinensis 'Flamingo'	NA	NA			M. sinensis	USA ornamental	0.0062	0.0016	0.4974	0.0838	0.02	0.3846	0.001	0.0054		no
1446	UI12-00001		M. sinensis 'Zwergelefant'	NA	NA			M. sinensis	USA ornamental	0.1342	0.027	0.1998	0.1648	0.0324	0.2716	0.1552	0.0148		no
1498	UI12-00002		M. sinensis 'Malepartus'	NA	NA			M. sinensis	USA ornamental	0.0102	0.0106	0.5702	0.1086	0.0326	0.256	0.0034	0.0086		no

## Sheet: MsiMsaDiagnosticMarkers
Marker name	Msi allele	Msa allele	MsaAlleleFreqInMsi	MsaAlleleFreqInMsa
TP1428	TGCAGAAAAATGTTGAGGCATTTCTTCCTAACTGTTCAATCTACACACAGACTTACTCTGCAAC	TGCAGAAAAATGTTGAGGCATTTCTTCCTAACTGTTCAATCTACACGCAGACTTACTCTGCAAC	0.000571429	0.989
TP1498	TGCAGAAAACAACAAAGCCCACAGACAGTGACTTAACCATTGAATCAGGCAGATTCACTTGTTG	TGCAGAAAACAACAAAGCCCACGGACAGTGACTTAACCATTGAATCAGGCAGATTCACTTGTTG	0.00528571	0.989
TP3267	TGCAGAAAATTGTCCAATTTAATTTGTTTGATGAATCAGTGTGTTTTGGTCAATACTTTTGAAT	TGCAGAAAATTGTCCAATTTAATTCGTTTGATGAATCAGTGTGTTTTGGTCAATACTTTTGAAT	0.000428571	0.99
TP4571	TGCAGAAACGAAATGCACCGCTAACCAACTGTGCGACTAACAGATTTTTACTGCTGAGTGAAAA	TGCAGAAACGAAATGCACCGCTAACCAACTGTGCGACTAACAGATTTTCACTGCTGAGTGAAAA	0.00128571	0.99
TP6058	TGCAGAAAGCTTCAAGAAACTTTGGCTGGAGCTGAAGGAGACAAGGCGTGCTGAGCAGCGGGCT	TGCAGAAAGCTTCAAGAAACTTTGGCTGGAGCTGAAGGAAACAAGGCGTGCTGAGCAGCGGGCT	0.00128571	0.984
TP6265	TGCAGAAAGGCTCGAAGATTAGAGGCAACTGGCAAAGAGGGCGGAGCGTACGTAGAACGAGCCA	TGCAGAAAGGCTCGAAGATTAGAGGCAACTGGCAAAGAGGGCAGAGCGTACGTAGAACGAGCCA	0.00642857	0.988
TP7403	TGCAGAAATCTGTCGGGTATCGGAGAACACATGCAACTTATACAGAAAAATAATCCTATGTCCG	TGCAGAAATCTGTCGGGTATCGGAGAACACATGCAACTTATACAGAAAAATAACCCTATGTCCG	0.00171429	0.991
TP7446	TGCAGAAATGAAACATATCTGGTGACCAACCAAGCCAAATGCCCAAGTCAATTGTACCATTAAG	TGCAGAAATGAAACATATCTGGTGACCAACCAAGCCAAATGCCCAAGTCAATTGTACCAATAAG	0.002	0.99
TP13825	TGCAGAAGAAAATTGTCTATAATTTTTACACTTAATAACACCCGATCAAACTCGTAGTCATTAC	TGCAGAAGAAAATTGTCTATAATTTTTACACTTAATAACACCCCATCAAACTCGTAGTCATTAC	0.000571429	0.987
TP14343	TGCAGAAGAAGATCAGTGTCGGCGCTTGTACGTAGAGGCTAGTTGTTCCAGCATGGGCAGAGGA	TGCAGAAGAAGATCGGTGTCGGCGCTTGTACGTAGAGGCTAGTTGTTCCAGCATGGGCAGAGGA	0.00142857	0.992
TP14868	TGCAGAAGACCATAAGAACATATCTCCAACTGGGACACCAGAGAGAGTGAGCTTGTCCATATCA	TGCAGAAGACCATAAGAACATATCTCCAACTGGGACACCAGGGAGAGTGAGCTTGTCCATATCA	0.00228571	0.994
TP15687	TGCAGAAGATCGCAACTCAAGAACCAAGAAAACCCCCAAGGATCAGAAGCCAACGACACACCTA	TGCAGAAGATCGCAACTCAAGAACCAAGAAAACCCCCAAGAATCAGAAGCCAACGACACACCTA	0.000285714	0.988
TP20806	TGCAGAAGTGCTTCTTTCCTGGTGCTGGTGAAAATACCAACGAGCTTCTCAAGAATCTCCCGCT	TGCAGAAGTGCTTCTTTCCTGGTGCTGGTGAAAATACCCACGAGCTTCTCAAGAATCTCCCGCT	0.00371429	0.991
TP20974	TGCAGAAGTGTGATTTGGCAAATAATCAGGTATTGATAACCAGGTGATGATAGAGGTGGGCGCT	TGCAGAAGTGTGATTTGGCAAATAATCAGGTATTGATAACCAGGTGATGATCGAGGTGGGCGCT	0.00442857	0.988
TP21418	TGCAGAATAACAGAAATCACCATGAGCGAAATTCCCCAACAAATTCAATCCAGCCTACAGCCTG	TGCAGAATAACAGAAATCACCATGAGCGAAATTCCTCAACAAATTCAATCCAGCCTACAGCCTG	0.001	0.99
TP22951	TGCAGAATCGAAGTAGGCGCGCTCGTGGTCCTGCATTAGCACGGCACGCAGGAATGACATAAGA	TGCAGAATCGAAGTAGGCGCGCTCGTGGTCCTGCATTAGCACCGCACGCAGGAATGACATAAGA	0.00328571	0.986
TP23071	TGCAGAATCGGGAGCTTTAGTTCTTGTGCTCAATTGTAGCTTCTGGGAGTCTGAGATCCCAGAT	TGCAGAATCGGGCGCTTTAGTTCTTGTGCTCAATTGTAGCTTCTGGGAGTCTGAGATCCCAGAT	0.005	0.994
TP23458	TGCAGAATCTTGAGCCTCTCATTGATCCTTTCCCTTCTTCTCTTCTGCAATCCAAAGAACAGAA	TGCAGAATCTTGAGACTCTCATTGATCCTTTCCCTTCTTCTCTTCTGCAATCCAAAGAACAGAA	0.00914286	0.99
TP29716	TGCAGACAGTTTTAGCAGCAGAAGCAAGTGGGGAAGAAGAGAAGGTGCACCTGGTGGTGTCGAT	TGCAGGCAGTTTTAGCAGCAGAAGCAAGTGGGGAAGAAGAGAAGGTGCACCTGGTGGTGTCGAT	0.00114286	0.993
TP30398	TGCAGACATGCATGCATGATCGATCGGCACCAGTATTTCTGTGTGTTAAGTACTTCAGTGTAGA	TGCAGACATGCATGCATGATCGATCGGCACCAGTATTTCTGTGTGTTAACTACTTCAGTGTAGA	0.000428571	0.992
TP35566	TGCAGACGAGAGAGCGCACACAAACGACACGAATTAGAGATGGTAGGAAGTAGATATTTAAGCA	TGCAGGCGAGAGAGCGCACACAAACGACACGAATTAGAGATGGTAGGAAGTAGATATTTAAGCA	0.000428571	0.989
TP37636	TGCAGACGCTGTCAGGGCACTTTCACCAGTTCTTGAGGTCGGGAGGCGGAGGTACCACCACCGA	TGCAGACGCTGTCAGGGCACTTTCACCAGTTCTTGAGGTCGGGAGGCGGAGGTACCACCAGCGA	0.000428571	0.99
TP38136	TGCAGACGGCCGCCTTCTCGGGCTTCTCCCTCGGCGACTCCATCTGGTCCCCCGCCACCGCCGA	TGCAGACGGCCGCCTTCTCGGGCCTCTCCCTCGGCGACTCCATCTGGTCCCCCGCCACCGCCGA	0.000428571	0.984
TP41926	TGCAGACTGCCGCTCCACGGCAGGTGCGGAGGCCAAGCGGAGATGCAAGGCCGAAAAAAAAAAA	TGCAGACTGCCGCTCCACAGCAGGTGCGGAGGCCAAGCGGAGATGCAAGGCCGAAAAAAAAAAA	0.000428571	0.988
TP43059	TGCAGACTTGCATGTGATGATCGTTTGTAATATAATGCTTGTGATGAACTTATAGTTCAATCAG	TGCAGACTTGCATGTGATGATCGTTTGTAACATAATGCTTGTGATGAACTTATAGTTCAATCAG	0.000571429	0.991
TP44366	TGCAGAGAAGAGGCGCCAAGGCAGCTGCTATTTGCAGGGTCCTAGCTGGGTAGATCTGTCCATC	TGCAGCGAAGAGGCGCCAAGGCAGCTGCTATTTGCAGGGTCCTAGCTGGGTAGATCTGTCCATC	0.00385714	0.985
TP49141	TGCAGAGATTGCCATCCAATACCCAGCACTGATGAAGGTTCATCAGGATGACCAAGTTAGCAAC	TGCAGAGATTGCCATCCAATACCCAGCACTGATGAAGGTTCATCAGGATGACCAAGTCAGCAAC	0.00228571	0.992
TP53350	TGCAGAGCGCGGCCGTTGTAGTGAGGGAACGCCAGGTTGAGGTCGTGCGCGCCCTCGTGCATCA	TGCAGAGCGCGGCCGTTGTGGTGAGGGAACGCCAGGTTGAGGTCGTGCGCGCCCTCGTGCATCA	0.00342857	0.992
TP55548	TGCAGAGCTTGTCCTTTTCTAAATTCAGAAATAAATTCAGTCATTTGTCATCAGGTGTCCAGGC	TGCAGAGCTTGCCCTTTTCTAAATTCAGAAATAAATTCAGTCATTTGTCATCAGGTGTCCAGGC	0.00614286	0.99
TP56719	TGCAGAGGAGAAACGTAATATAAGAGTTGTTAATAGAATGCTGATCGTTTTGTTTAGTCTCGTC	TGCAGAGGAGAAACGTAATATAAGAGTAGTTAATAGAATGCTGATCGTTTTGTTTAGTCTCGTC	0.000571429	0.989
TP60130	TGCAGAGGGAGGGCAAGGTGCCCCTCATCCTGGAGCACGGCCACGGCGGCGGCGGCCGAAAAAA	TGCAGAGGGAGGGCAAGGTGCCCCTCATCCTGGAGCACGGCCACGGTGGCGGCGGCCGAAAAAA	0.00414286	0.992
TP61124	TGCAGAGGTAAGGAAACTCTGAAACAGAGCTAGAAAATAACAAATAACTGAAGTAAGCACATTA	TGCAGAGGTAAAGAAACTCTGAAACAGAGCTAGAAAATAACAAATAACTGAAGTAAGCACATTA	0.002	0.991
TP61635	TGCAGAGGTCTGGATTCTGATCTGGTCGAGCTGGTTACGCTCTCGGCGTGGATGAGGAGAGGAT	TGCAGAGGTCTGGATTCTGATCTGGTCGAGCTGGTTACTCTCTCGGCGTGGATGAGGAGAGGAT	0.00171429	0.991
TP62508	TGCAGAGTAAGCATGGTCATGTGAACAGTGTTGAAAGAAGGGAGCATAATTGTAGGATAAACTT	TGCAGAGTAAGCATGGTCATGTGAACAGTGTTGAAAGATGGGAGCATAATTGTAGGATAAACTT	0.000571429	0.99
TP64993	TGCAGAGTGGAGACTGAGTGTTATCCACTAGGTTAGTCTGCCGAGCTGTGCATGGCCCACATCT	TGCAGAGTGGAGACTGAGTGTTATCCACTAGGTGAGTCTGCCGAGCTGTGCATGGCCCACATCT	0.00128571	0.991
TP66427	TGCAGAGTTTGGAGAGTCTGAAAGCTGCAATGTTGAAAAAGTGGAAATTGGCGCCCATGTAGAA	TGCAGAGTTTGGAGAGTCTGAAAGCTGCAATGTTGAAAAAGTGGAAATTGGTGCCCATGTAGAA	0.00185714	0.984
TP68014	TGCAGATACATTTCTGAAGACTAGTTTCGGGAACAGAAGAAACCGATTCGCCGTCTTGTAGACG	TGCAGATACATTTCTGAAGACTAGTTACGGGAACAGAAGAAACCGATTCGCCGTCTTGTAGACG	0.00314286	0.989
TP68063	TGCAGATACCAGACGATTTGGCGAGAACGAACACAATGTGCAACCTTGTCACTTTAAACCTTCT	TGCAGATACCAGACGATTTGGCGAGAACGAACACAATGTGCAACCGTGTCACTTTAAACCTTCT	0.000571429	0.981
TP70518	TGCAGATATGGTGGTACTGCATGCTCCTCTCTTCCTATCCTACCAAGCAAATCGAACTGTATTT	TGCAGATATGGTGGTACTGCATGCTCCTCTCTTCCTATCCTACCAAGCAAATCGAAGTGTATTT	0.000428571	0.985
TP71352	TGCAGATCAATGGATACCGCGCGTTAAGCCAAAAGCACAACATGCAGACATGCAGTAGAGTAGA	TGCAGATCAATGGATACCGCGCGTTAAGCCAAAAGCACAACATGCAGACATGCAGTAGAGTAAA	0.000428571	0.993
TP74381	TGCAGATCCTGTCTCTCTTAAAAAACCTGTACCTGATCATATCATCCATGTTCTTTCATCTGAC	TGCAGATCCTGTCTCTTTTAAAAAACCTGTACCTGATCATATCATCCATGTTCTTTCATCTGAC	0.000428571	0.988
TP74635	TGCAGATCGACGCAGCAGGGGCAAGCTACTCTAGGAGAAAGTTGGCAGCGGAAAGACATGGATG	TGCAGATCGACGCAGCAGGGGCAAGCTACTGTAGGAGAAAGTTGGCAGCGGAAAGACATGGATG	0.002	0.992
TP76536	TGCAGATCTCGCTGCCTCATGGGTCCTCCCTTGAACCTGCTGAAAAGGAAGTGAGGATGCTGGA	TGCAGATCTCGCTGCCTCATGGGTCCTCCCTTGAACCTGCTGAAAAGGAAGTGAGGATGTTGGA	0.00457143	0.988
TP77286	TGCAGATCTTGACCGTCATCTCAAAACAGCCATCACAGCAGTAATGCAGCGTAAAACGGGATCC	TGCAGATCTTGACCGTCATCTCAAAACAGCCAGCACAGCAGTAATGCAGCGTAAAACGGGATCC	0.000571429	0.989
TP79499	TGCAGATGCACATGCCAGTTTCAGAGTTCAAAACAGTCCCTGATAGTTTAATGGGTGCAGAGCT	TGCAGATGCACATGCCAGTTTCAGAGTTCAAAACAGTCCCAGATAGTTTAATGGGTGCAGAGCT	0.00314286	0.981
TP82634	TGCAGATGGCGTCGATCTCCTTCCTCGCCCAAGGCGGAAGGCTGTCTGCCATCATCGAATAGAT	TGCAGATGGCGTCGATCTCCTTCGTCGCCCAAGGCGGAAGGCTGTCTGCCATCATCGAATAGAT	0.000428571	0.993
TP82692	TGCAGATGGCTCCTTAACCTGCTACGGCAGCCGCAGCAGAACACAAACCAACAGTGGCATCAAT	TGCAGATGGCTCCTTAACCTGCTACAGCAGCCGCAGCAGAACACAAACCAACAGTGGCATCAAT	0.00614286	0.992
TP87470	TGCAGATTGAGTCTGTCAGTGATAATTGCAGCAAGTGTCATTGCCGCGGCTTCGGCCATGAGAA	TGCAGATTGAGTCTGTTAGTGATAATTGCAGCAAGTGTCATTGCCGCGGCTTCGGCCATGAGAA	0.000428571	0.991
TP88922	TGCAGTTTTCATTCCTTGATTTCAGTAAAGCAGGTTCATATTTCGTGTGCGCAGGTGGTCTGCA	TGCAGATTTCATTCCTTGATTTCAGTAAAGCAGGTTCATATTTCGTGTGCGCAGGTGGTCTGCA	0.000714286	0.991
TP88930	TGCAGATTTCCAAATATAGCACACTGACAATCACATAGCATATGGATGTGATATATCTGCTAAT	TGCAGATTTCCAAATATAGCACACTGACAATCACATAGCATATGAATGTGATATATCTGCTAAT	0.00228571	0.984
TP88954	TGCAGATTTCCAGCACCTCAACAGCACGGGGCTCCACCTGACGCTGCACCACCCACGGAGCCCC	TGCAGATTTCCAGCACCTCAACAGCACGGGGCTCCACCTGATGCTGCACCACCCACGGAGCCCC	0.000857143	0.983
TP89094	TGCAGATTTCGTCCCATCTTTCAGCACACCAAAATAGACTCTGGCATACGAGCCCTCGCCAAGG	TGCAGATTTCGTCCCATCTTTCAGCACACCAAAATAGACTCTGGCATACGAGCCCTCGCCAATG	0.000857143	0.992
TP89191	TGCAGATTTCTTAAGCCGAGCCGAGGTCTGGCAGCCTTTTGCATATGATCATCACTGCATCGCC	TGCAGATTTCTTAAGCCGAGCCGAGGTCTGGCAGCCTTTTGCATATGATCATCACTGCACCGCC	0.000714286	0.993
TP95642	TGCAGCAACCTGCTTCCAACGTTGCAACTTTGCCATAACTTGCAATAGCATCTCTTAAACCGTC	TGCAGCAACCAGCTTCCAACGTTGCAACTTTGCCATAACTTGCAATAGCATCTCTTAAACCGTC	0.000428571	0.992
TP96327	TGCAGCAACCTTAACCTAGGCAATTCTACTCACCCACTTGCACGGTTAGCTTCTTGAACTAAAA	TGCAGCAACCTTAACCTAGGCAATTCTACTCACCTACTTGCACGGTTAGCTTCTTGAACTAAAA	0.00214286	0.994
TP98925	TGCAGCAAGCAAACAATAGCATCAGTCAGACAGCTGACCAACACCATCACTGACGTCTGAGAAC	TGCAGCAAGCAAACAATAGCATCAGTCGGACAGCTGACCAACACCATCACTGACGTCTGAGAAC	0.00114286	0.981
TP100694	TGCAGCAAGGGAATTGGTAAAACCAAATCTCCATTTGTGGTGGAGATGCGCGCGGCACGGCGGG	TGCAGCAAGGGAATTGGTAAAACCAAATCTCCATTTGTGGTGGAGATGCGTGCGGCACGGCGGG	0.005	0.981
TP101113	TGCAGCAAGTAGTGACCAGGAGCGAGCAGCCAAGGAAAGGAGTTAAGCAATGGAGAAGGCCATC	TGCAGCAAGTAGTGACCAGGAGCGAGCAGCCAAGGAAAGGAGTCAAGCAATGGAGAAGGCCATC	0.00514286	0.991
TP102733	TGCAGCAATCTTATCTGGATCTGTATGGATGCCTCTGGCACTCAAAATGTGACCCAAATAATGG	TGCAGCAATCTTATCTGGATCTGTATGGATGCCTTTGGCACTCAAAATGTGACCCAAATAATGG	0.000428571	0.985
TP104574	TGCAGCACAAACTGATTTGATTGCTTCTTGCGCTCCCTGCTGCGTCGGCTACCCTGAGCTGGCT	TGCAGCACAAACTGATTTGATTGCTTCTTGCGCCCCCTGCTGCGTCGGCTACCCTGAGCTGGCT	0.006	0.99
TP104879	TGCAGCACAACTGTTTACTTGGGCTAATCATCGCCGTTAGAGCAGTGCTTAGTTTGTCTGGCTG	TGCAGCACAAGTGTTTACTTGGGCTAATCATCGCCGTTAGAGCAGTGCTTAGTTTGTCTGGCTG	0.000857143	0.981
TP106661	TGCAGCACAGTAGCACACAAGTATCACCCGCGGTTTAGCGGTTCTGTGGGATTTGGCATTTTGC	TGCAGCACAGTAGCACACAAGTATCACCCGCGGTTTAGCGGTTCGGTGGGATTTGGCATTTTGC	0.000571429	0.982
TP107100	TGCAGCACATCTTGCCCATGCCGATGGATGGCTGTGGCCTGTGGCCTGTGGGCGATGGCCGATG	TGCAGCACATCTTGCCCATGCCGATGGATGGCTGTGGCCTGTGGCCTGTGGACGATGGCCGATG	0.00242857	0.989
TP107137	TGCAGCACATGATGGGGAATGGTTCAAGGCATAACAAAGAGCATGCTCCCTCCCTCCACCACCA	TGCAGCACATGATGGGGAATGGTTCAAGGCATAACAAAGAGCATGCTCCCTGCCTCCACCACCA	0.000857143	0.991
TP112391	TGCAGCACCTCCCCGACATACTGGAACGCCTCAGAGTCGCTGATGGTCACCTCCATATCGTCGT	TGCAGCACCTCCCCGACATACTTGAACGCCTCAGAGTCGCTGATGGTCACCTCCATATCGTCGT	0.00185714	0.985
TP119209	TGCAGCACTGGACAGCGGACGCTTTGTCTTCGTTTTCCAGTCACGCGCAGCTACGCGACGCTTT	TGCAGTACTGGACAGCGGACGCTTTGTCTTCGTTTTCCAGTCACGCGCAGCTACGCGACGCTTT	0.000571429	0.989
TP121446	TGCAGCAGACCCGCGCAGCGCGCACACTCACCGAGTTCGTCTCCCGTGACGCTTATCGACCCCG	TGCAGCAGACCCGCGCAGCGCGCACACTCACCGAGTTCGTCTCCTGTGACGCTTATCGACCCCG	0.000714286	0.986
TP127269	TGCAGCAGCAGGACCCAGCAGCCGCCGACGCGCTGCACTGCGGCCCCTCCGAAAAAAAAAAAAA	TGCAGCAGCAGGACCCAGCAGCAGCCGACGCGCTGCACTGCGGCCCCTCCGAAAAAAAAAAAAA	0.00471429	0.991
TP130305	TGCAGCAGCCTGGGCTGGATCTCGCCGCTTGTCCTCCACAACCACGCCACCAGCCATCACGGGG	TGCAGCAGCCTGGGCTGGATCTCGCCGCTTGTCCTCCACAACCACGCCACCAGCCATCACGGAG	0.000857143	0.988
TP132705	TGCAGCAGCGTCTGCTGCTCCAAGCGGTCATCGATGAACAAGCGTGCGACGAGGAACGAGAGCG	TGCAGCAGCGTCTGCTGCTCCAAGCGATCATCGATGAACAAGCGTGCGACGAGGAACGAGAGCG	0.00328571	0.983
TP132780	TGCAGCAGCGTGGCCAGCGCTGACTTCGAGGGGGTTGGGCTGGGTTTCTTCGGCACGGCGGAGG	TGCAGCAGCGTGGCCAGTGCTGACTTCGAGGGGGTTGGGCTGGGTTTCTTCGGCACGGCGGAGG	0.00442857	0.982
TP134470	TGCAGCAGCTGCTCAAGAAGTGGAAGAAGCTGGCCACTGTGACGCCCTCGGCGGCGTCCGAAAA	TGCAGCAGCTGCTCAAGAAGTGGAAGAAGCTGGCCACTGTGAAGCCCTCGGCGGCGTCCGAAAA	0.00128571	0.985
TP137281	TGCAGCAGGCCGCCGTGTCGGCGGCGGAGGACGTGAAGCGACCGAAAAAAAAAAAAAAAAAAAA	TGCAGCAGTCCGCCGTGTCGGCGGCGGAGGACGTGAAGCGACCGAAAAAAAAAAAAAAAAAAAA	0.000571429	0.981
TP137881	TGCAGCAGGCTCCACACCGTGAAGAGCGCGCGACTCTGCACGCACGCGTAGTAGAGGTCGACGT	TGCAGCAGGCTCCACACCGTGAAGAGCGCCCGACTCTGCACGCACGCGTAGTAGAGGTCGACGT	0.000428571	0.987
TP139786	TGCAGGAGGTGTCATCGTTGCCCACCGAGCGGCGACGCGGGGCGATGCCTGCCACCGTGTCCCC	TGCAGCAGGTGTCATCGTTGCCCACCGAGCGGCGACGCGGGGCGATGCCTGCCACCGTGTCCCC	0.00328571	0.987
TP141263	TGCAGCAGTCTTTACAAACCGCACAGATTCCAACATAAGACTTAACCAACAAGGGCATTTTCTC	TGCAGCAGTCTTTACAAACCGCGCAGATTCCAACATAAGACTTAACCAACAAGGGCATTTTCTC	0.00342857	0.993
TP142698	TGCAGCAGTTCAGCACCACCGTTTGAGATGCTATTTATCATGGATAATGGATTAACCAAACATT	TGCAGCAGTTCAACACCACCGTTTGAGATGCTATTTATCATGGATAATGGATTAACCAAACATT	0.00214286	0.983
TP143265	TGCAGCATAAAAATGTCTTTGAGCATAAAGCTATAGCACAGAACCCGCCCAGGTTCAGCTAATG	TGCAGCATAAAAATGTCTTTGAGCATAAAACTATAGCACAGAACCCGCCCAGGTTCAGCTAATG	0.000571429	0.991
TP143350	TGCAGCATAACCAAAAGTCCAAAACCTGGCCGTCACAAACGTCCTGGGTAAATTTGCCGACCAC	TGCAGCATAACCAAAAGTCCAAAACCTGGCCGTCGCAAACGTCCTGGGTAAATTTGCCGACCAC	0.00285714	0.991
TP145658	TGCAGCATCAGTGCTCGCGCGCATGTGCCTGAGAGCTGAGAAGACAGTGCAGTGAAGGCTTAGT	TGCAGCATCAGTGCTCGCGCGCATGTGCCTGAGAGCTGAGAAGACAGTTCAGTGAAGGCTTAGT	0.00285714	0.989
TP146089	TGCAGCATCCAGGTAGCAAACAAAACAAAACACCATGGATACATTGGAGCCAGCAATGGTCTCA	TGCAGCATCCAGGTAGCAAACAAAACAAAACACCATGGATACATTGGAGCCAGCGATGGTCTCA	0.001	0.993
TP147563	TGCAGCATCGTAGAAGATTGAGAAAACTAGGAGGCATCTGATACGTGGTCTTCCTGTGCCCTCA	TGCAGCATCGTAGAAGTTTGAGAAAACTAGGAGGCATCTGATACGTGGTCTTCCTGTGCCCTCA	0.00414286	0.993
TP147585	TGCAGCATCGTCCAAGGGAAAGCTCTGGGCACCACATCTTGTTGACCCATACTCACAACAGTAG	TGCAGCATCGTCCAAGGGAAAGCTCTGGGCATCACATCTTGTTGACCCATACTCACAACAGTAG	0.00114286	0.986
TP148581	TGCAGCATTTGACGACGAAAGCCCGCCGCGGGATGTGTTGAGCTGCTCGAAAACCTCTTCCAGG	TGCAGCATCTGACGACGAAAGCCCGCCGCGGGATGTGTTGAGCTGCTCGAAAACCTCTTCCAGG	0.000571429	0.987
TP148662	TGCAGCATCTGCCTCAACATTTTTGACAGCAACGCCACCGTCAGATACCACCGTGCGGCCTGCC	TGCAGCATCTGCCTCAACATTTTTGACAGCAACGCCACCGTCAGATACCACCGTTCGGCCTGCC	0.000428571	0.985
TP149769	TGCAGCATGCAAGGTGTATATTTTCTGGTTGTGGTTTCGATCGGTTTTACCTTGAGGTATATCG	TGCAGCATGCAAGGTGTATATTTTCTGGTTGTTGTTTCGATCGGTTTTACCTTGAGGTATATCG	0.000571429	0.989
TP153958	TGCAGCATTTCAGAGCAAGTGATCGATGTCTTCTAGTAGGTCGATCGTGTCGTGAGTCCTAACT	TGCAGCATTTCAGAGCAAGTGATCGATGTCTTCTAGTAGGTCGATCGTATCGTGAGTCCTAACT	0.000714286	0.986
TP155544	TGCAGCCAACTAGTGCGTCATCGCTCAATTGGTGATTTGATTTGATGACCAAATTTCTGCTGTT	TGCAGCCAACTAGTGCGTCATCCCTCAATTGGTGATTTGATTTGATGACCAAATTTCTGCTGTT	0.000428571	0.988
TP156951	TGCAGCCACAACGAGCTCAGCAGCAACGGGAACACCTACAGCGCGGGCAGGTGCTACGACGGCC	TGCAGCCACAACGAGCTCAGCAGCAACGGGAACACCTACAGCGCGGGCAGCTGCTACGACGGCC	0.00114286	0.993
TP157049	TGCAGCCACAAGTAAATGCTTAACCATTTCTTGACTCTCAACCTCATCAAGATCATCCAACGGG	TGCAGCCACAAGTAAATGCTTAACCATTTCTTGACTCTCAACCTCATCAAGATTATCCAACGGG	0.00557143	0.988
TP159672	TGCAGCCACGACGGATTCAGATCGCAAGCACAGTTATTGGCTTGACATTGGCATAGCCGTGGAC	TGCAGCCACGACGGATTCAGATCGCAAGCACAGTTATTGGCTTGACATTGGCATAGCCGTCGAC	0.00328571	0.986
TP160540	TGCAGCCACGTCACCACAATGGGGCTCCGCACGTCGTGCCCGCCGCCGTCCGACAAGACGAGGA	TGCAGCCACGTCACCACAATGGGGCTCCGCACGTCGTGCCCGCCGCCGTCCGACCAGACGAGGA	0.00957143	0.988
TP161858	TGCAGCCAGAAGAACATCTGCACACGCGGAGGAGCAGCGTTCCTCTAGATGAAGGTTGATGCTG	TGCAGCCAGAAGAACATCTGCACACGCGGAGGAGCAGCGTTCCTCTAGATGAAGGTTGATGTTG	0.001	0.991
TP162243	TGCAGCCAGATCCACAATCTCACACACATGCATATCACCAAACCAAGCAGCACAGAAGCCACTG	TGCAGCCAGATCCATAATCTCACACACATGCATATCACCAAACCAAGCAGCACAGAAGCCACTG	0.000857143	0.99
TP163148	TGCAGCCAGCCGCGGCCGCGGCCACAGCCACCTCGCCTTCGATGTCCAAGAACCGAACGGTCCT	TGCAGCCAGCCGCTGCCGCGGCCACAGCCACCTCGCCTTCGATGTCCAAGAACCGAACGGTCCT	0.002	0.985
TP166521	TGCAGCCATGACAGCAACAGGGAGTGGTGTATTTTGTATAGCGAAGACCTAAGCATAGCTACCT	TGCAGCCATGACAGCAACAGGGAGTGATGTATTTTGTATAGCGAAGACCTAAGCATAGCTACCT	0.00171429	0.988
TP170507	TGCAGCCCAGCCGTGTTGGGCAGTGGACCCGCAACGGCGCCAGCTGCTGCCGAAAAAAAAAAAA	TGCAGCCCAGCCGTGTTGGGCAGTGGATCCGCAACGGCGCCAGCTGCTGCCGAAAAAAAAAAAA	0.000428571	0.986
TP172963	TGCAGCCCCCATTTCTTCATAAGCACGCTCTCGGCTTGAAGCCCAGGCTTGCGTAACCTGCCCA	TGCAGCCCCCATTTCTTCATAAGCACGCTCTCGGCTTGAAGCTCAGGCTTGCGTAACCTGCCCA	0.003	0.987
TP183409	TGCAGCCGCATGGTGATCCTTCTACGTTTCTCTGTCACGTGGGTTGCATTGGTTTTTATTTGTA	TGCAGCCGTATGGTGATCCTTCTACGTTTCTCTGTCACGTGGGTTGCATTGGTTTTTATTTGTA	0.000571429	0.987
TP193040	TGCAGCCTCAGTGGTCCAGGCGAGCCATGTCAAAGTTTGAAATTTAAATAAAAATCAGTGTATA	TGCAGCTTCAGTGGTCCAGGCGAGCCATGTCAAAGTTTGAAATTTAAATAAAAATCAGTGTATA	0.000428571	0.988
TP198877	TGCAGCCTGGTGGCGTGTACACTAAGTCGCAGCTGCTCAAGGAGCTGGAGACACTCGTCTCCAG	TGCAGCCTGGTGGCGTGTACACCAAGTCGCAGCTGCTCAAGGAGCTGGAGACACTCGTCTCCAG	0.000714286	0.991
TP199872	TGCAGCCTTAAGATCACCTCTACACCTCAGTCTGCGAATTGCCCGATGGAATCCCAGATTTAAT	TGCAGCCTTAAGATCACCTCTAAACCTCAGTCTGCGAATTGCCCGATGGAATCCCAGATTTAAT	0.000714286	0.991
TP201014	TGCAGCCTTGACAGCAACAGGGAGTGGTATATTCTGTATAGCGAAGAACTAAGCATAGCTACCT	TGCAGCCTTGACAGCAACAGGGAGTGGTATATTCTGTATAGCAAAGAACTAAGCATAGCTACCT	0.000428571	0.983
TP203872	TGCAGCGAAGCCGCCATCCCCTACTGCCCTGCCCTACAAATGGATGGCCTGAAAATGGCGAGGC	TGCAGCGAATCCGCCATCCCCTACTGCCCTGCCCTACAAATGGATGGCCTGAAAATGGCGAGGC	0.000571429	0.993
TP205150	TGCAGCGACATTTTTCGAGTTGATGAGTGGGTATCAGACCCGCGATGAGTTTATCGCAAGCAAG	TGCAGCGACATTTTTCGAGTTGATGAGTGGGTCTCAGACCCGCGATGAGTTTATCGCAAGCAAG	0.000428571	0.985
TP205154	TGCAGCGACCAAACACGCCACCCCGTCGTCGTCTACAGGCAACAAGGCAACACACGTCTCTGGC	TGCAGCGACCAACCACGCCACCCCGTCGTCGTCTACAGGCAACAAGGCAACACACGTCTCTGGC	0.000428571	0.991
TP205486	TGCAGCGACCGCAGGATGGCCAGCTGCGGCGGCAGCGTGCCGAAAAAAAAAAAAAAAAAAAAAA	TGCAGCGACCGCAGGCTGGCCAGCTGCGGCGGCAGCGTGCCGAAAAAAAAAAAAAAAAAAAAAA	0.00257143	0.992
TP206257	TGCAGCGACGCCATTCCTCGAGCAGATAAACCCTCGCGGATAGCACAGATGACAGCAAAAGCAG	TGCAGCGACGCCATTCCTCGAGCAGATAAACCCTAGCGGATAGCACAGATGACAGCAAAAGCAG	0.00714286	0.983
TP206904	TGCAGCGACGGGGGCTCGGGGGACGAGCTTGACGACAGCACCTGCTCCTCGCCGAAAAAAAAAA	TGCAGCGACGGGGGCTCGGGGAACGAGCTTGACGACAGCACCTGCTCCTCGCCGAAAAAAAAAA	0.000428571	0.989
TP207566	TGCAGCGACTGGACACCAGAACTACTACATGTAGCAACAGCTTGTTCCACACAGCTCTAGCGAC	TGCAGCGACTGGACATCAGAACTACTACATGTAGCAACAGCTTGTTCCACACAGCTCTAGCGAC	0.000857143	0.983
TP208528	TGCAGCGAGCCCGAGCCCCCCGCCGATAAGCGCCCGTGCACGGCGGAACCCTCGACTTCCGCCG	TGCAGCGAGCCCGAGCCCCCCGCCGATAAGCGCCCGTGCACGGCGGAACCCTTGACTTCCGCCG	0.00185714	0.987
TP209382	TGCAGCGAGGAGTCGGCGTAGGTGAGGCTGAAACCGCAGGAGGCCCTGCCGCAGTCGCCGAAAA	TGCAGCGAGGAGTCGGCGTAGGTGAGGCTGAAACCGCAGGAGGCCCTGCCGCCGTCGCCGAAAA	0.01	0.991
TP210879	TGCAGCGATATGAGATGGCGATGGCCGATGGACCTGCCACGAGCCCAGTGCCCACGAGCTGCCG	TGCAGCGATATGAGATGGCGATGGCCGATGGACCTGCCACGAACCCAGTGCCCACGAGCTGCCG	0.000714286	0.995
TP213705	TGCAGCGCAGATAAATAGCAGATCTGTTCCGATAGGTTCTCGTGGATCGAACGAAGTCGAGGCC	TGCAGTGCAGATAAATAGCAGATCTGTTCCGATAGGTTCTCGTGGATCGAACGAAGTCGAGGCC	0.002	0.989
TP213712	TGCAGGGCAGATCAATCTTAGAAACATTCAATTTCGCGGCTGAGGTGGTGCAGGCGTGCAAGAA	TGCAGCGCAGATCAATCTTAGAAACATTCAATTTCGCGGCTGAGGTGGTGCAGGCGTGCAAGAA	0.000857143	0.982
TP216639	TGCAGCGCCCGTGCGGCCACACAGGGTCAAAGATCTGGGAGGCCCCAGGACCGCGCAGAGAGGT	TGCAGCGCCCGTGCGGCCACACAGGGTCAAAGATCTGGGAGGCCCCAGGGCCGCGCAGAGAGGT	0.003	0.992
TP216839	TGCAGCGCCGACAGCACCTGCGCGGCGCGTAGAAGAAAAGCCTGAGAATTTCCGCGCAAAAACC	TGCAGCGCCGACAGCACCTGCGCGGCGCGGAGAAGAAAAGCCTGAGAATTTCCGCGCAAAAACC	0.001	0.988
TP217342	TGCAGCGCCGCCGATGCCCGATCTGATGGTCGCATCCCCCGAGCCACTCCTTCCGCCGTGGCAG	TGCAGCGCCGCCGATGCCCGATCTGATGATCGCATCCCCCGAGCCACTCCTTCCGCCGTGGCAG	0.00157143	0.988
TP219015	TGCAGCGCCTGGTTGACGGCGTCGATCACCTCATCCACCAGTACGCTCTGCTCCTTGCCAGCTC	TGCAGCGCCTGGTTGACGGCGTCGATCACCTCGTCCACCAGTACGCTCTGCTCCTTGCCAGCTC	0.003	0.981
TP219018	TGCAGCGCCTGTACCCTCTCCTTGGCCACAGCCATCGCCCACTTCCCCTCCTTTTCATCTTCCC	TGCAGCGTCTGTACCCTCTCCTTGGCCACAGCCATCGCCCACTTCCCCTCCTTTTCATCTTCCC	0.00185714	0.987
TP220919	TGCAGCGCGCTAGCTACTGTAGGAGCGTACGCCATCCCTGTTTCTGTTTGGCTAGCAGCTGGGC	TGCAGCGCGCTAGCTACTGTAGGAGCGTACGCCATCCCTGTTTCTGTTTGACTAGCAGCTGGGC	0.00128571	0.987
TP222241	TGCAGCGCGTCGGGACGGGCCTCGTCCTCTCCGTCTCCGCCATGGTGGTCGTCGCGCTCATGGA	TGCAGCGCGTCGGGACGGACCTCGTCCTCTCCGTCTCCGCCATGGTGGTCGTCGCGCTCATGGA	0.00114286	0.994
TP229190	TGCAGCGGCAGATGGAGGTGCTGGTGGAGCGGCACCAGGTAGGCCCGTTTGTGTGTGCTGTCGC	TGCAGCGGCAGATGGAGGTGCTGGTGGAGCGGCACCAGGTAGGCGCGTTTGTGTGTGCTGTCGC	0.00142857	0.986
TP229646	TGCAGCGGCAGGCCTAGAGATGCTGTGCTGTGCTTTGCTGGTGCTACCTCGTCGATCAGGAACT	TGCAGCGGCAGGCCTAGAGATGCTGTGCTGTGCTTTGCTGGTGCTACCTCGTCGATCACGAACT	0.00571429	0.988
TP236266	TGCAGCGGGACGGTGCCCTCATCCGCACGTGTCGGGTGTCGTCTGTCGTTGGTGCACCCACTCC	TGCAGCGGGACGTTGCCCTCATCCGCACGTGTCGGGTGTCGTCTGTCGTTGGTGCACCCACTCC	0.00371429	0.987
TP237036	TGCAGCGGGCGGACATGACCAAGCTCCCCGCGGAGGAGCGGCTGCCGAAAAAAAAAAAAAAAAA	TGCAGCGGGCGGACATGACCAAGCTCCCCACGGAGGAGCGGCTGCCGAAAAAAAAAAAAAAAAA	0.000285714	0.993
TP237037	TGCAGCGGGCGGACATGACCAAGCTCCCCGCGGAGGAGCGGCTGCCGTTCTTCCTGAACCTGCA	TGCAGCGGGCGGACATGACCAAGCTCCCCACGGAGGAGCGGCTGCCGTTCTTCCTGAACCTGCA	0.00357143	0.987
TP241985	TGCAGCGGTGGCAAAAGGTGAGCAAGTGGTGTGTGTTCCGTGCTACGGTGCACATGGTGGTGGA	TGCAGCGGTGGCAAAAGGTGAGCAAATGGTGTGTGTTCCGTGCTACGGTGCACATGGTGGTGGA	0.00128571	0.983
TP243008	TGCAGCGTACAAAAGGTTGGCAACATAGAGGACAGTTTCCATGATACAGTTCGTACAACTCCCA	TGCAGCGTACAAAAGGTTGGCAACACAGAGGACAGTTTCCATGATACAGTTCGTACAACTCCCA	0.00171429	0.981
TP244506	TGCAGCGTCCATTTCACATGCAGTACAGGCATGCTCGCATGTAAGTGGAAGGAGCGAGGGGCCA	TGCAGCGTCCATTTCACATGCAGTACAGGCATGCACGCATGTAAGTGGAAGGAGCGAGGGGCCA	0.00114286	0.99
TP245958	TGCAGCGTCGGGGACAATGGCGGCGGCGAGCCTCTGAAAAAAAAAAAAAAAAAAAAAAAAAAAA	TGCAGTGTCGGGGACAATGGCGGCGGCGAGCCTCTGAAAAAAAAAAAAAAAAAAAAAAAAAAAA	0.00171429	0.992
TP247011	TGCAGCGTCTTGGGAACAGCACCAAATGCACAGCAAGTGACTTCCAGACCTGAGAGGGCTTGGT	TGCAGCGTCTTGGGAACAGCACCAAATGCACAGCGAGTGACTTCCAGACCTGAGAGGGCTTGGT	0.00157143	0.991
TP248047	TGCAGCGTGCGTATTTAGCATGATATGCTTTGACTCGCATCTACGACCGAGGCTGGGCTGGTGT	TGCAGCGTGCGTATTTAGCATGATATGCTTTGACTCGCATCCACGACCGAGGCTGGGCTGGTGT	0.00314286	0.987
TP249026	TGCAGCGTGTAGAGCTGCTGGGCATCACTGTTGGGACCCATAGGGGAGATAAAAGAAATACACA	TGCAGCGTGTAGAGCTGCTGGGCATCACTGTTGGAACCCATAGGGGAGATAAAAGAAATACACA	0.000714286	0.981
TP254447	TGCAGCTACCTCCTAATATGCCATGTGTGCACCATTCGTGGCAACAGAGCATTGTAGCTGACGA	TGCAGCTACCTCCCAATATGCCATGTGTGCACCATTCGTGGCAACAGAGCATTGTAGCTGACGA	0.006	0.985
TP254952	TGCAGCTGCGGGTTATGGCGCCATGGACGGCTCCACACGAGCTAGGTACAGGTAGCCGCGTATG	TGCAGCTACGGGTTATGGCGCCATGGACGGCTCCACACGAGCTAGGTACAGGTAGCCGCGTATG	0.00342857	0.994
TP255257	TGCAGCTACTATCTACCATAACAGAGGCCAGAGCCAGTTTATTTTGAAATCATAGTAACATAGG	TGCAGCTACTATCTACCGTAACAGAGGCCAGAGCCAGTTTATTTTGAAATCATAGTAACATAGG	0.00257143	0.984
TP256750	TGCAGCTAGCATCCGTTCGACCAAGACCAAGACACGCCAGAGCGATCCAGGCGTGAAGCTCCAA	TGCAGCTAGCATCCGTTCGACCAAGACCAAGACACGCCAGAGCGATCCAGGCATGAAGCTCCAA	0.00442857	0.982
TP257234	TGCAGCTAGCGTTGCGATGCGCGTATTTCTCAGCTGGTAGCCAGTTAGCCGTTGCGTACACACA	TGCAGCTAGCGCTGCGATGCGCGTATTTCTCAGCTGGTAGCCAGTTAGCCGTTGCGTACACACA	0.00242857	0.995
TP264396	TGCAGCTCAGCCCTGAACCCTCTGCAATGACCGAGTCTTCATTTGGTGTGAGTTCTGATGTTGT	TGCAGCTCAGCCCTGAACCCTCTGCAACGACCGAGTCTTCATTTGGTGTGAGTTCTGATGTTGT	0.001	0.988
TP264421	TGCAGCTCAGCCTTGTGAAACGATTGACATTTGACATCTTAGGTTGGATACAGAGAAAAATGAA	TGCAGCTCAGCCTTGTGAAACGATTGACATTTGACATCATAGGTTGGATACAGAGAAAAATGAA	0.00157143	0.99
TP267455	TGCAGCTCCCAGCAACATAGGCTGCCATCAGACTGAATAGGTCCACTAGCATGGTAAATTGCAT	TGCAGCTCCCAGCAACATAGGCCGCCATCAGACTGAATAGGTCCACTAGCATGGTAAATTGCAT	0.00642857	0.988
TP270662	TGCAGCTCCTTGACGCTGTCGCGCGCCGCGGCCTCGCTGATCCGAAAAAAAAAAAAAAAAAAAA	TGCAGCTCTTTGACGCTGTCGCGCGCCGCGGCCTCGCTGATCCGAAAAAAAAAAAAAAAAAAAA	0.000428571	0.982
TP271249	TGCAGCTCGAGCACGAAGCTAACGAACAATCACTGTATATATGAATGCCTGTAAAATGACATTG	TGCAGCTCGAGCACGAAGCTAACGAACAATCACTGTATATATGAATGCCTGTAAAACGACATTG	0.000428571	0.982
TP275481	TGCAGCTCTATCTACTCCGATCGGCTACACACCCAATCACACTAGGACTAGGCACCTACTAGTA	TGCAGCTCTATCTACTCCGATCGGCTACACACCCAATCACACTAGGACTAGGCACATACTAGTA	0.00385714	0.984
TP276153	TGCAGCTCTCTCCCAAGAGGCCAGAAAGGGAGAGGCAGAGACATCGAGCCACGATAAGCAGATT	TGCAGCTCTCTCCCAAGAGGCCAGAAAGGGAGAGGCAGAGACATCCAGCCACGATAAGCAGATT	0.00214286	0.982
TP276774	TGCAGCTCTGCTTCAGGAATCATGGCATATTGCGTTGGCTAGAACACCAAAGAGTATTCTGCTT	TGCAGCTCTGTTTCAGGAATCATGGCATATTGCGTTGGCTAGAACACCAAAGAGTATTCTGCTT	0.000428571	0.985
TP277440	TGCAGCTCTTCTGCACCAGCGGTGAAGTTGCCCCTAGATGGAGGAGAAGAAGCCCCCGCATGGC	TGCAGCTCTTCTGCACCAGCGGTGAAGTTGCCCCTGGATGGAGGAGAAGAAGCCCCCGCATGGC	0.00214286	0.99
TP277480	TGCAGCTCTTCTTGTGGTTGCAATTGTAGTTAAATTGAAGCGGGGACAGTTGCTTTAGCTGTCT	TGCAGCTCTTCTTGTGGTTGCAATTGTAGTTAAATTGAAGCGGGGAAAGTTGCTTTAGCTGTCT	0.00228571	0.985
TP278143	TGCAGCTGAACTGAACAGCTGACGCTGCGTGCCGTCCATGACTCCGAAGACGTGCATGACGTGC	TGCAGCTGAACTGAACAGCTGACGCTGCGTGCCGTCCATGACTCCAAAGACGTGCATGACGTGC	0.00128571	0.986
TP278201	TGCAGCTGAAGAGCGCGCGAGGAATCGACGGCGACGTCAAGACGCTTGACATCGCCGAAAAAAA	TGCAGCTGAAGAGCGGGCGAGGAATCGACGGCGACGTCAAGACGCTTGACATCGCCGAAAAAAA	0.000571429	0.989
TP279391	TGCAGCTGAGCATGACACAACCCTGCACGACCATAATTCACAAGCACAAATCACACAAATCGAA	TGCAGCTGAGCATGACACAACCCTGCACGACCATAATTCATAAGCACAAATCACACAAATCGAA	0.002	0.985
TP279578	TGCAGCTGAGGAGCGTGGAGTCGATAACAATCCGTGATGCCAACATTTCTGGCGTGCTGAGGGT	TGCAGCTGAGGAGCGTGGAGTCGATAACAATCCGTGATGCCAACATTTTTGGCGTGCTGAGGGT	0.00142857	0.99
TP288531	TGCAGCTGCTGTTGGTGGGGCCTGCTGCTGCTCGTCGACGATGGGCTGTCGTCGTTGCTGGGCA	TGCAGCTGCTGTTGGTGGGGCCTGCTGCTGCTCGTCGACGACGGGCTGTCGTCGTTGCTGGGCA	0.00114286	0.981
TP292022	TGCAGCTGGTCCACCATTAGCAGCTTATCCAGAGAAACGTCCACACCCATTGCCGTCTTCAGTT	TGCAGCTGGTCCACCATTAGCGGCTTATCCAGAGAAACGTCCACACCCATTGCCGTCTTCAGTT	0.000428571	0.994
TP292104	TGCAGCTGGTCGTCCTCTGCGTCATCTGTGGTGAGTACGCCAGCGTCCACAGCCTCAAGCAACT	TGCAGCTGGTCGTCCTCTGCGTCATCTGTGGTGAGTACGCCAGCGTCCACAGCCCCAAGCAACT	0.000857143	0.994
TP292135	TGCAGCTGGTCTGGAACATCAACGAGGTCAAGCCTTCGAGGGGCACCTGGGCATACTTAACCTG	TGCAGCTGGTCTGGAACATCAACGAGGTCAAGCCTTCGAGGGGCACCTGGGCATGCTTAACCTG	0.000571429	0.986
TP292302	TGCAGCTGGTGCTGTCCGAAACACACGCGCGTGAACTCGAGCCACTCGTCGAGGCTGATCCCCG	TGCAGCTGGTGCTGTCCGAAACACGCGCGCGTGAACTCGAGCCACTCGTCGAGGCTGATCCCCG	0.000571429	0.993
TP292683	TGCAGCTGTAAGCAGACCGCAACCCCTCACTTGGGTTTCCATTAGTTTTGATGCGCGGTTTGCG	TGCAGCTGTAAGCAGACCGCAACCCCTCACTTGGGTTTCCATTTGTTTTGATGCGCGGTTTGCG	0.000428571	0.993
TP294957	TGCAGCTGTTCTCGTCTGAACTCTGAAGCAAATAAGTACTGCTGTATCTGTGTATGTTTATGTT	TGCAGCTGTTCTCGTCTGAACTCTGAAGCAAATAAGTACTGCTGTATCTGTGTACGTTTATGTT	0.000428571	0.981
TP295089	TGCAGCTGTTGCCGAAAGGAGGAAACGGTTAGAGCATTGTGCTCTGATTGATTGGTTGTATTAT	TGCAGCTGTTGCCGAAAGGAAGAAACGGTTAGAGCATTGTGCTCTGATTGATTGGTTGTATTAT	0.000428571	0.985
TP295450	TGCAGCTGTTTCTTTGTACGTAGCTAGATCGACTGATGCTCAGTTGCTCACTACTTCGATCAGT	TGCAGCTGTTTCTATGTACGTAGCTAGATCGACTGATGCTCAGTTGCTCACTACTTCGATCAGT	0.000571429	0.989
TP296256	TGCAGCTTACTTTAGGATGCTCGAGGTGCGCAACGTGTCACACACGGGCCTCTTCGTGGACGAT	TGCAGCTTAGTTTAGGATGCTCGAGGTGCGCAACGTGTCACACACGGGCCTCTTCGTGGACGAT	0.00128571	0.995
TP297418	TGCAGCTTCAGTCCTACCCAATGCTGACACATGATTGGAAATTTCATCACAGGTGGAAATTGAT	TGCAGCTTCAGCCCTACCCAATGCTGACACATGATTGGAAATTTCATCACAGGTGGAAATTGAT	0.00171429	0.991
TP297949	TGCAGCTTCCAGTCGTTCTGATTTATGATGTCGTGGAGGCCCCACCCACCTTCCGAAGTCTTCA	TGCAGCTTCCAGTCGTTCTGATTTATGATGTCGTGGAGGCCCCACCCACCATCCGAAGTCTTCA	0.004	0.982
TP298654	TGCAGCTTCGACCCGACCTTGCCGTTGTTCCTGCTCATCTTCCAACTCTGCCGCACGCAACTGA	TGCAGCTTCGACCCGACCTTGCCGTTGTTCCTGCTCATCTTCCAACACTGCCGCACGCAACTGA	0.006	0.995
TP299231	TGCAGCTTCGTGAACGGGTCCACGGCGCCCACGTGCGACGGGTTCGACAGCGCGTAGTCAAGGG	TGCAGCTTCGTGAACGGGTCCACGGCGCCCACGTGCGACGGGTTCGATAGCGCGTAGTCAAGGG	0.00542857	0.986
TP300606	TGCAGCTTGAGACCAGACAGACAGATGCGTACGGCACCACGAGAGATGAGGCATGTGAGCGTGT	TGCAGCTTGAGACCAGAGAGACAGATGCGTACGGCACCACGAGAGATGAGGCATGTGAGCGTGT	0.000571429	0.991
TP301553	TGCAGCTTGCGCCAGTAGTCTTTTGGCTTCGTCGTTCTTCCATTGTCGGGCGTTGTATCCGCCT	TGCAGCTTGCGCCAGTAGTCTTTTCGCTTCGTCGTTCTTCCATTGTCGGGCGTTGTATCCGCCT	0.000428571	0.989
TP304048	TGCAGCTTGTTGTTGATGCTCTCTGTGCTCTTCTTCTACACAGATCGAAACCATCGGGGAACCC	TGCAGCTTGTTGTTGATGCTCTCTGTGCTCTTCTTCTGCACAGATCGAAACCATCGGGGAACCC	0.000857143	0.983
TP304595	TGCAGCTTTCCTCGCGGCGCCATCATGGAGCTTATTGCTGCTTATTTGTTTCGTGCTTGGGGCT	TGCAGCTTTCCTCGCGGCGCCATCATGGAGCTTATTGCGGCTTATTTGTTTCGTGCTTGGGGCT	0.000571429	0.99
TP307762	TGCAGGAAAGGGCAAAGTGGACGCAGTAGAATCCCACAAGATTGTTCCCTTTTAAGAATTGTTA	TGCAGGAAAGGGCAAAGTGGACGCAGTAGAATCCCACAAGATTGTTCCCTTTTGAGAATTGTTA	0.000428571	0.991
TP312880	TGCAGGAAGGGTATCTCGTCATCGGCGCTGCCGTACAAGAGGACTCCTCCGACCTGGCTCAAGA	TGCAGGAAGGGTATCTCGTCGTCGGCGCTGCCGTACAAGAGGACTCCTCCGACCTGGCTCAAGA	0.00457143	0.981
TP313189	TGCAGGAAGTCGTCATGCGTGTCAGAGGGCTCGCTGGACGACGTTGACCTGGAGGCCGAAAAAA	TGCAGGAAGTCGTCATGCGTGTCAGAGGGCTCGCTGGAGGACGTTGACCTGGAGGCCGAAAAAA	0.000571429	0.984
TP316720	TGCAGGACCACCAGCGGCGGCGGCACAGCGCTGGAGCCAGCCGAAAAAAAAAAAAAAAAAAAAA	TGCAGGACCACCAGCGGCGGCGGCACAGCGCTGGCGCCAGCCGAAAAAAAAAAAAAAAAAAAAA	0.00528571	0.986
TP319771	TGCAGGACTAAAAAGTACAGGGAAGTCCAGATTGTCCTACTTTCTTCGGGACCGTGTCCTAAGT	TGCAGGACTAAAAAGTACAGGGAAGTCCAGATTGTCCTACTTTCTTCGGGACCGTGTTCTAAGT	0.001	0.982
TP322298	TGCAGGAGATAGCTAAAATCTTGGCCGAGACTTGACTGGACAGATGTACCACCAAACAAAATTC	TGCAGGAGATAGCTAAAATCTTGGCCGAGACTTGGCTGGACAGATGTACCACCAAACAAAATTC	0.000857143	0.989
TP322552	TGCAGGAGATGCTCAAGGGTGGCGACGGAAAAAATAATTAGCGTATCTGATCAGGTGCACGTTG	TGCAGGAGATGCTCAAGGGTGGCGACGGACAAAATAATTAGCGTATCTGATCAGGTGCACGTTG	0.000428571	0.993
TP322892	TGCAGGAGCAAGGCTAGCATCATTGTGTGAGCTAATTTCTGGTGTTGAGGTGATAAATTGTTGT	TGCAGGAGCAAGGCTAGCATCATTGTGCGAGCTAATTTCTGGTGTTGAGGTGATAAATTGTTGT	0.000428571	0.986
TP324312	TGCAGGAGCCCTTCTATGGCTGCCTTTGAAACCATGTGTCCTAAGAAGTCCATAACTAGGATGA	TGCAGGAGCCCTTCTATGGCTGCCTTTGAAACCATGTGTCATAAGAAGTCCATAACTAGGATGA	0.000857143	0.987
TP324456	TGCAGGAGCCGTTTTCTCGTTATCTCGCGCCCTCTGTTTTTCTCACGCCATCGCCGCAACTACG	TGCAGGAGCCGTTTTCTCATTATCTCGCGCCCTCTGTTTTTCTCACGCCATCGCCGCAACTACG	0.00385714	0.99
TP324679	TGCAGGAGCGAGGGTGATGTATACTCCTACCTACATGCGTGCCGCAGAAACGATACGACGACGA	TGCAGGAGCGAGGGTGATGTATACTCCTACCTAAATGCGTGCCGCAGAAACGATACGACGACGA	0.00742857	0.984
TP330889	TGCAGGAGTTTGCAAAAACAACTTGCAATTGCTAGGGAGGCAAGAAGAGTTGATGTGCTTTGTG	TGCAGGAGTTTGCAGAAACAACTTGCAATTGCTAGGGAGGCAAGAAGAGTTGATGTGCTTTGTG	0.00185714	0.992
TP331761	TGCAGGATATTGCCGAGAAGCTGGGTTTAGAGCAAGACAACCGATCAAACTTCAAAGCTGAGTT	TGCAGGATATTGCCGAGAAGCTGGGTTTAGAGCAAGACAACCGATCAAACTTCAAAGCTGAGCT	0.00514286	0.986
TP332572	TGCAGGATCCTACTGGACAGGTTACTTTCAAGCACGGTGACAAAACAATCGTTGGTAAGAACTC	TGCAGGATCCTACTGGACAGGTTACTTTCAAGCACGGTGATAAAACAATCGTTGGTAAGAACTC	0.000571429	0.99
TP332901	TGCAGGATCGATGAAGAAGGCGGTGGCCCCGATGCGCGCGTCCGTCTGCGCGATCCCGTCGCCG	TGCAGGATCGATGAAGAAGGCGGTGGCCCCGATGCGCGCGTCCGTCTGCGCAATCCCGTCGCCG	0.000714286	0.99
TP337327	TGCAGGCAACAAGATCGCCGTCATCGAGAATCTCGGAGCCACCGAGGTGAGCTCCGCCGTCTTC	TGCAGGCAACAAGATCGCCGTCATCGAGAATCTCGGAGGCACCGAGGTGAGCTCCGCCGTCTTC	0.00442857	0.988
TP338471	TGCAGGCACAACCTGTTCCTGCACTCCGCTCTGGTGCTGTCTCGGAAGACGCCGTCGTCGGTGA	TGCAGGCACAACCTGTTCCTGCACTCCGCTCTGGTGCTGTCTCGGAAGACGCCATCGTCGGTGA	0.000571429	0.984
TP338728	TGCAGGCACAGATTAGATAGACGATCGAGCCTTGCTCTCACACAACTTTTCCTTGACCAAATTG	TGCAGGCACAGATTAGATAGACGATCGAGCCTTGCTCTCGCACAACTTTTCCTTGACCAAATTG	0.001	0.989
TP339687	TGCAGGCACGCAGGAGGAGGCGGCGGAGGCGTACGATATCGCGGCCATCAAGTTCCGAAAAAAA	TGCAGGCACGCAGGAGGAGGCGGCGGAGGCGTACGACATCGCGGCCATCAAGTTCCGAAAAAAA	0.00185714	0.981
TP341545	TGCAGGCAGCAGGCAGGGGCTTTCGCTTTACAGTCTGAAGCTCTGAATAAAGACTACTCAAGAT	TGCAGGCAGCAGGCAGGGCCTTTCGCTTTACAGTCTGAAGCTCTGAATAAAGACTACTCAAGAT	0.00257143	0.985
TP341796	TGCAGGCAGCCGTCGTCGAAGTTCTGCGCGTAGCTGAGCGGGTCGTAGTTGAGCCCTCCGAAAA	TGCAGGCAGCCGTCGTCGAAGTTCTGCGCGTAGCTGAGCGGGTCGTAGTTGAGCCCGCCGAAAA	0.000714286	0.991
TP343992	TGCAGGCATCTACTAATTGCCTGCACTCTCCTGCTGGGCTCAGTAGCAAAATGCTAGCAGGTTT	TGCAGGCGTCTACTAATTGCCTGCACTCTCCTGCTGGGCTCAGTAGCAAAATGCTAGCAGGTTT	0.00228571	0.989
TP345249	TGCAGGCCAAGCAATATCCTGCTCTGGTCTGAGGATGTTGGCATACTAAGAGATCCATGATCCA	TGCAGGCCAAGCAATATCCTGCTCTGGTCTGAGGATGTTGGCACACTAAGAGATCCATGATCCA	0.000571429	0.99
TP347647	TGCAGGCCCAGCCCACGGATACTGAACGTCTAGATTAATGTAACTGGGACAACAGAAACCAATG	TGCAGGCCCAGCCCACGGATACTGAACGTCTAGATTAATGTAACTGAGACAACAGAAACCAATG	0.00714286	0.989
TP347679	TGCAGGCCCAGCGTGAGGGACACGCCGCCGCGGCCGCCGAAGCCCCCGCCGAAAAAAAAAAAAA	TGCAGGCCCAGCGTGAGGGACACGCCGCCGCTGCCGCCGAAGCCCCCGCCGAAAAAAAAAAAAA	0.000428571	0.99
TP347970	TGCAGGCCCATCTTCCCAACATTCATGCACCTCTTCGGAAAGGCCCAACGACAACATGAGTCCA	TGCAGGCCCATCTTCCCAACATTCATGCACCTCTTCGGAAAGGCCCAACGACAACACGAGTCCA	0.00428571	0.993
TP348381	TGCAGGCCCCTCCTCGCGAGTCGCGACGTAGCATCTGCGGCGTCCGTAGCCGAAAAAAAAAAAA	TGCAGGCCCCTCCTCGCGAGTCGCGACGCAGCATCTGCGGCGTCCGTAGCCGAAAAAAAAAAAA	0.00314286	0.989
TP348934	TGCAGGCCCTCGCGCTCTTTTACACTACCTTTAGTCACTACCTTGAGTTGTAATTTGATTCCAG	TGCAGGCCCTCGCGCTCTTTTACACTACCTTTAGTCACTACCTTGAGTTGTAATTTGGTTCCAG	0.00114286	0.983
TP350072	TGCAGGCCGCCATGGACGCCACGGCCTTGGCCCACACCAGGAGCTCCCGCTTCATCCGCTTCTC	TGCAGGCCGCCATGAACGCCACGGCCTTGGCCCACACCAGGAGCTCCCGCTTCATCCGCTTCTC	0.00457143	0.986
TP350236	TGCAGGCCGCCGCCGCCGAGCCACCATGGCCGCCAGCGCCTGAGTGCGTGGCCGAAAAAAAAAA	TGCAGGCCGCCGCCGCCGAGCCACCATGGTCGCCAGCGCCTGAGTGCGTGGCCGAAAAAAAAAA	0.00128571	0.992
TP352294	TGCAGGCCTGCACGCCCACATCTCCCCTCCAGGCCCCAGCAGCAGCCAGCACCACCACCAATAA	TGCAGGCCTGCACGCCCACATCTCCCCTCCAGGCCCCAGCAGCAGCCAGCATCACCACCAATAA	0.001	0.986
TP352504	TGCAGGCCTGGCTATGGTAATCCACGCGTCCAAGGAGCACCCGCATCATAGCCCGACGAGTGCA	TGCAGGCCTGGCTATGGTAATCCACGCGTCCAAGGAGCACCCGCATCATAGCCTGACGAGTGCA	0.007	0.991
TP355017	TGCAGGCGCCAAAGCTGCCTACACCACCAGCACGCGCGCCCAAGAACCGTGGCGCCGAAAAAAA	TGCAGGCGCCAAAGCTGCCTACACCACCAGCACGCGCGCCTAAGAACCGTGGCGCCGAAAAAAA	0.000714286	0.988
TP356290	TGCAGGCGCTATCGATAATTCAATACGATGGAGCCTGTTAGGAGCATCTTATACGTTTATCCAC	TGCAGGCGCTATCGATAATTCAATACGATCGAGCCTGTTAGGAGCATCTTATACGTTTATCCAC	0.00657143	0.986
TP359834	TGCAGGCGTGCCACGCCTTCGGTGAGTGTGGCCCTCCTCGAGATCCACGTCCCACCAAGGAAAT	TGCAGGCGTGCCACGCCTTCGGTGAGTGTGGCCCCCCTCGAGATCCACGTCCCACCAAGGAAAT	0.00128571	0.991
TP364040	TGCAGGCTGCCCACTACGGAGGACGCACGGTGGCGTCCTCGCCGAGAAAGCACCATCGCTCCGA	TGCAGGCTGCCCACTACGGAGTACGCACGGTGGCGTCCTCGCCGAGAAAGCACCATCGCTCCGA	0.000428571	0.99
TP364340	TGCAGGCTGCGCTCGGTCGTCTGGGCGCGCATGCATGCAACCGCTGATGCCTCGTAGCCGTGCG	TGCAGGCTGCGCTCGGTCGTCTGGGCGCGCATGCATGCAACCGCTGATGCCCCGTAGCCGTGCG	0.00385714	0.985
TP364444	TGCAGGCTGCGGGGGCTGTTGAGCACGAGCAGCGCCTCTCCCGCCCGAAAAAAAAAAAAAAAAA	TGCAGGCTGCGGGGGTTGTTGAGCACGAGCAGCGCCTCTCCCGCCCGAAAAAAAAAAAAAAAAA	0.000714286	0.983
TP367157	TGCAGGCTTTATCTCACGCATCCCTAGGTCTAGTCCAGGCCTGCTGCTGCTGCTGCCACCTTAC	TGCAGGCTTTATCTCACGCATCCCTAGGTCCAGTCCAGGCCTGCTGCTGCTGCTGCCACCTTAC	0.00171429	0.989
TP368630	TGCAGGGAATGAATTTTGCAAGATTTCAGGGCACCAAGATAAAAATAATTGTATGGACACGGAA	TGCAGGGAATGAATTTTGCAAGATTTCAGGCCACCAAGATAAAAATAATTGTATGGACACGGAA	0.000714286	0.984
TP368783	TGCAGGGACAAACAAGTAAAACACGACAATCCTAGTACGTGGAGTTTATTAGCTGATCTCTTCT	TGCAGGGACAAACAAGTAAAACACGACAATCATAGTACGTGGAGTTTATTAGCTGATCTCTTCT	0.000714286	0.986
TP368915	TGCAGGGACACACAAGCTAGTTTGTAGGGGTTAGCCAATCCCTATAAAATATTGCTAATCCTAT	TGCAGGGACACACAAGCTAGTTTGTAGGGGTTAGCCAATCCCTATAAAATATTGCTAATTCTAT	0.001	0.988
TP369312	TGCAGGGACATGCCCCTCGCCGCCGTCATGATCACCTCGAACATGTCCTCGTCGGACCGAAAAA	TGCAGGGACATGCCCCTCGCCGCCGTCGTGATCACCTCGAACATGTCCTCGTCGGACCGAAAAA	0.000428571	0.988
TP370966	TGCAGGGAGCAGGGTGGCTAAATAAAACTAAATTAGCATTTCGCATGCTGAATACTAGCCAATT	TGCAGGGAGCTGGGTGGCTAAATAAAACTAAATTAGCATTTCGCATGCTGAATACTAGCCAATT	0.000571429	0.991
TP374161	TGCAGGGCATCTTACATCCTTAAGCGTATCTTGTCGTTCCCTAGCTAGTAGTGCTTGTACAATG	TGCAGGGCACCTTACATCCTTAAGCGTATCTTGTCGTTCCCTAGCTAGTAGTGCTTGTACAATG	0.000857143	0.992
TP375030	TGCAGGGCATCCTATGAACAGTCCAAAGACCTTGACTTCAGTCTTCACCCTTGAGAGAGAGAGA	TGCAGGGCATCCTATGAACAGTCCAAAGACCTTGACTTCAGTCTTCACCCTTGAGAGAGATAGA	0.00442857	0.982
TP381146	TGCAGGGGAGGGATGGCATGAGATTTGTAATGTTAACTGAACACGAATAAATGACCAGATTGTA	TGCAGGGGCGGGATGGCATGAGATTTGTAATGTTAACTGAACACGAATAAATGACCAGATTGTA	0.00771429	0.991
TP382679	TGCAGGGGCAGTCTTGTACATAAAGAAGGAATTCAATTTACAGAGCGAGCCCCTAATCGAGGGT	TGCAGGGGCAGTCTTGTACATAAAGAAGGAATTCAATTTACAGAGCGAACCCCTAATCGAGGGT	0.00757143	0.995
TP383027	TGCAGGGGCCGCGAGCCCTGGGATGTGGAAGTGGGAGCAGTAGCTAGCTAGCACAAAGTTTGCA	TGCAGGGGCCGCGAGCCCTGGGAAGTGGAAGTGGGAGCAGTAGCTAGCTAGCACAAAGTTTGCA	0.00471429	0.992
TP385099	TGCAGGGGGCAGCCATTCACAGCGCTCAGAGCCCTCTGAAAGCATCGATGGACAGAAGCTTCCT	TGCAGGGGGCAGCCATTCACAGCGCTCAGAGCCCTCTGAAAGCATCGATGGACAGCAGCTTCCT	0.00257143	0.992
TP390811	TGCAGGGTGGTGTTCGTTTGCAGCAACTGACCTTTTTGGACTTGCTGGACCCTGCATGATTGGG	TGCAGGGTGGTGTTCGTTTGCAGCAACTGACCTTTTTGGACTTGCTGGACCCTGCATGCTTGGG	0.000571429	0.985
TP392677	TGCAGGTAACAGGCAAGAAGATAAGAGAAAACAATATCTAGTTATGCGTCCTCACATGCTCCAG	TGCAGGTAACAGGCAAGAAGATAAGAGAAAACAATATATAGTTATGCGTCCTCACATGCTCCAG	0.000714286	0.986
TP394577	TGCAGGTACTACATAGCAGCATACATCAATCCTTCTCATGATGATGCTCTTTTTACCCAGCTGA	TGCAGGTACTACATAGCAGCATACATCAATCCTTCTCATGATGATGCTCTTTTTACCCATCTGA	0.000714286	0.985
TP395120	TGCAGGTAGAGAAAACAGGGCGCAGCGAAACAGAGAACAACAGCAGCAATCCTCATGTACTCGA	TGCAGGTAGAGAAAACAGGGCGCAGGGAAACAGAGAACAACAGCAGCAATCCTCATGTACTCGA	0.00171429	0.981
TP396913	TGCAGGTATGATAATGTGCCATAGGGTGCATAGCAATTTGGCAGTGCATTTTCTCTATGTAACT	TGCAGGTATGATAATGTGCCATAGGGTGCATAGCAATTTGGCAGTGCATTTTTTCTATGTAACT	0.000571429	0.985
TP397187	TGCAGGTATGTTGCGGCACTGAAAATGAAGAGTCAAACGCAGGACTTCTGCTACCACTTCAGGC	TGCAGGTATGTTGCGGCACTGAAAATGAAGAGTCAAAAGCAGGACTTCTGCTACCACTTCAGGC	0.00285714	0.981
TP397988	TGCAGGTCACCACACCAGTACCAACATGTTTGAACAGTCCACAGAAGGTTACAAGGCATTTGAA	TGCAGGTCACCACACCAGTACCAACATGTTTGAACAGTCCACAGAAGGTTACAAGGCGTTTGAA	0.00257143	0.992
TP398894	TGCAGGTCATCATCCAAAAATAGGTCTTATGATCTAGGCAAAGAAATTTATAAAAAGGAAAAAG	TGCAGGTCATCATCCAAAAATAGGTCTTATGATCTAGGCAAAGAAACTTATAAAAAGGAAAAAG	0.002	0.99
TP401660	TGCAGGTCGATCTCCCAAGAAGGCAAGAAACAGTACAATACGTATGTCTCGACCTTCAATCAAC	TGCAGGTCGATCTCCCAAGAAGGCAAGAAACGGTACAATACGTATGTCTCGACCTTCAATCAAC	0.003	0.987
TP403450	TGCAGGTCTCCTTCAGCAGTTTCGTCGTCGACGCCTGCATTACATTACATCCGCGCCGCGCGCA	TGCAGGTCTCCTTCAGCAGCTTCGTCGTCGACGCCTGCATTACATTACATCCGCGCCGCGCGCA	0.00385714	0.989
TP405586	TGCAGGTGAGGCATGCAGCTCTGCTGAGCTTGCTGTTTTTTTCTTTTTCATCATGCAAAGCAGC	TGCAGGTGAGGCATGCAGCTCTGCTGAGCTTGCTGTTTTTTTCTTTTTCATCATGCAGAGCAGC	0.00114286	0.993
TP405606	TGCAGGTGAGGCGCCTCGCCTGTAATCTAATCTGAAAATGGTTCCTTCATTCTACTTACCATGC	TGCAGGTGAGGCGCCTCGCCTGTAATCTAATCTGAAAACGGTTCCTTCATTCTACTTACCATGC	0.00271429	0.989
TP409416	TGCAGGTGCTCTACATGCTCGTCCAGTGACTTACTGTATATCAGGATGTCGTCAACAAAAACCA	TGCAGGTGCTCTACATGCTCGTCCAGTGACTTACTGTATATTAGGATGTCGTCAACAAAAACCA	0.008	0.989
TP410511	TGCAGGTGGAGTCTCCAGTAGCCAGCAGCCAATCAGACAGCAGAGCTTGCTTTGCTCTGTTCTT	TGCAGGTGGAGTCTCCAGCAGCCAGCAGCCAATCAGACAGCAGAGCTTGCTTTGCTCTGTTCTT	0.00128571	0.993
TP411629	TGCAGGTGGGATTATGTTATTGATAATTCCTCTTTTGCTGTATTCATGAAGAAGCAAACTTCTC	TGCAGGTGGGATTATGTTATTGATTATTCCTCTTTTGCTGTATTCATGAAGAAGCAAACTTCTC	0.001	0.992
TP413907	TGCAGGTGTCCTGGAGGTAGTTTGGCCCAACTCTAGCCGCCGTGCTCTCTGCAACGAATGGTGC	TGCAGGTGTCCTGGAAGTAGTTTGGCCCAACTCTAGCCGCCGTGCTCTCTGCAACGAATGGTGC	0.000428571	0.983
TP415141	TGCAGGTGTTCATCAACGTGCCGTGGTACTTCTCCGTGCTCTTCTCCATGATCTCGCCCTTCCT	TGCAGGTGTTCATCAACGTACCGTGGTACTTCTCCGTGCTCTTCTCCATGATCTCGCCCTTCCT	0.000285714	0.981
TP418611	TGCAGGTTGAACAATTTAACAAAAGGCAGAAGCACATATTAATACATCAACATAGTTGTAAGAT	TGCAGGTTGAACAATTTAACAAAAGGCAGAAGCACATATTAATACATCAACGTAGTTGTAAGAT	0.00157143	0.986
TP421187	TGCAGGTTTCTAACGAATCTGGCTGGCTCGCTTTTCAGCTCACCCGCTGGCTGCTGCTGCTGAC	TGCAGGTTTCTGACGAATCTGGCTGGCTCGCTTTTCAGCTCACCCGCTGGCTGCTGCTGCTGAC	0.00614286	0.985
TP421240	TGCAGGTTTCTGAAGGTTGGGCTCCTCTGCACCCAAGACATGAAACGGCGGCCAGGGATGTCTA	TGCAGGTTTCTGAAGGTTGGGCTCCTCTGCACCCAAGACACGAAACGGCGGCCAGGGATGTCTA	0.00414286	0.994
TP422702	TGCAGTAAAATGCAGCCAGGAAAAAAGAAGCCCGAATCGGCAAATAAAAAACGACCAAAGCACA	TGCAGTAAAATGCTGCCAGGAAAAAAGAAGCCCGAATCGGCAAATAAAAAACGACCAAAGCACA	0.000285714	0.994
TP426390	TGCAGTAATGCTGAGCATCCATGATAGAAGGGGAGGCGCCATCAAAGACACATCTGTTCCTGTG	TGCAGTAATGCTGAGCATCCATGATAGAAGGAGAGGCGCCATCAAAGACACATCTGTTCCTGTG	0.000428571	0.989
TP426560	TGCAGTAATTACCCCCACGTCGTCGTCGACTCATCATCGTCTATAGCTCCGTTTGGAAAGCAGG	TGCAGTAATTACCCCCACGTCGTCGTCGACTCATCATCGTCTATAGCTCCGTTTGGAACGCAGG	0.000857143	0.994
TP428301	TGCAGTCCATTTCATTACTCGATCGCGCGCGTGCCAAATCAAACCATGCACAGTGCCCTTTCTG	TGCAGTACATTTCATTACTCGATCGCGCGCGTGCCAAATCAAACCATGCACAGTGCCCTTTCTG	0.00442857	0.987
TP431610	TGCAGTACTGGTCATTGATTCATTCGTCTCTCTCAATGAGTGTTTGGCAGCAATTTCTTTCTTC	TGCAGTACTGGTCATTGATTCATTCGTCTCTGTCAATGAGTGTTTGGCAGCAATTTCTTTCTTC	0.000428571	0.991
TP432234	TGCAGTAGAACACAGGCTTTACCTCCTTTCTTGAAACGACAAAGGAGAAAAAGAAAAGATCACA	TGCAGTAGAACACAGGCTTTACCTCCTTTCTTGAAACGACAAAGGAGAAAAAGAAAAGATCGCA	0.000428571	0.992
TP436664	TGCAGTAGGGGATCATGGTAAATTAGTCTAGCATCAGAGTTTCGAAGCCTTCGCTGTAACTTTG	TGCAGTAGGGGATCATGGTAAATTAGTCTAGCATCAGAGTTTCGAAGCCGTCGCTGTAACTTTG	0.002	0.992
TP440977	TGCAGTCTGAAGTGAAAAATGCTGTAAAGAGCTTGGTGTCTGCTGCTATTATCGATCCTAATGT	TGCAGTATGAAGTGAAAAATGCTGTAAAGAGCTTGGTGTCTGCTGCTATTATCGATCCTAATGT	0.001	0.989
TP441204	TGCAGTATGCAGGTCTTGGCATACATAATCTCGAAATCCTGGGGTGGGCGGTTCGCATTAGATG	TGCAGTATGCAGGTCTTGGCATACATAATCTCGAAATCCTGGGGTGGGCGGTTTGCATTAGATG	0.00142857	0.989
TP449335	TGCAGTCCAGCTGCTGCACTGCGTCGACGAAAACTGGAAGCTTCTCTCTCTCACTCAGACGACA	TGCAGTCCAGCTGCTGCACTGCGTAGACGAAAACTGGAAGCTTCTCTCTCTCACTCAGACGACA	0.00357143	0.986
TP450490	TGCAGTCCCAGCTCCAAAGGCAAATCCGTCAGGGAAGTCATCCACTGTGAAACGGATCGCCGTT	TGCAGTCCCAGCTCCAAAGGCAAATCCGTCAGGGAAGTCATCCACTGTGAAACTGATCGCCGTT	0.000428571	0.988
TP450599	TGCAGTCCCATGGCCACCATGGCCCGCGCCTCCTCCCATGCTTGATGTGCATCGCCGCCTACAC	TGCAGTCCCATGGCCACCATGGCCCGCGCCTCCTCCCATGCTTGATGTGCATCACCGCCTACAC	0.000428571	0.988
TP451928	TGCAGTCCGCAGGCCAAAGGGCCCATACGGCCATATAAAGTAGCAGGCTAGTAGCCAGCGCCAG	TGCAGTCCGCAGGCCAAAGGGCCCATACGGCCATATGAAGTAGCAGGCTAGTAGCCAGCGCCAG	0.00285714	0.989
TP451961	TGCAGTCCGCATCCAAACGATGAGGTCCTCTTGCTCACTCAACTGTCACATAACATTCAACTGA	TGCAGTCCGCATCCAAACAATGAGGTCCTCTTGCTCACTCAACTGTCACATAACATTCAACTGA	0.00142857	0.983
TP452350	TGCAGTCCGCTTTGCCCGCCTGCGCATGGAGAGGCGACACAATTACCTGCGCAAGGTTGCTGAG	TGCAGTCCGCTTTGCCCGCCTGCGCATGGAGAGGCGACACAATTACCTGCGCAAGGTTACTGAG	0.00614286	0.983
TP453167	TGCAGTCCTCATCAAGTCATCAGTCACCAATCTCATCTTACGCAACTGCAACAAATGAATTAGT	TGCAGTCCTCATCAAGTCATCAGTCACCAATCTCATCTTACGCAACTGCAACAAAAGAATTAGT	0.00228571	0.99
TP455246	TGCAGTCGAAGCGGAAGCACCGAAGCAATCGTCCAATCGTGCTCTCGCATCTGAATCCGATCCA	TGCAGTCGAAGCGGAAGCACCGAAGCAATCGTCCAATCGTGCTCTAGCATCTGAATCCGATCCA	0.005	0.993
TP455261	TGCAGTCGAAGGTGCACCATATTCATCGAATAACCTCATCAAGTCCCCAAATTGTCCGTGTAAA	TGCAGTCGAAGGTGCACCATATTCATCAAATAACCTCATCAAGTCCCCAAATTGTCCGTGTAAA	0.00485714	0.985
TP456139	TGCAGTCGCACGGCTCACAGAGCACCTCAACAAGGAGCACGCTGCTGCTGTCGCTCGGCTCAAG	TGCAGTCGCACGGCTCACAGAGCGCCTCAACAAGGAGCACGCTGCTGCTGTCGCTCGGCTCAAG	0.00128571	0.994
TP462270	TGCAGTCTCTTTCTCCTCTGTATCAATCAGCTTAGAGGTAGTGCTAGCTTATGTTGCTGGAGAC	TGCAGTCTCTTTCTCCTCCGTATCAATCAGCTTAGAGGTAGTGCTAGCTTATGTTGCTGGAGAC	0.000428571	0.994
TP463634	TGCAGTCTGGTCAAGGGTCACGACCTATAGTGCCTATTTGAAGATCCAACCGACCTTTCCCCCT	TGCAGTCTGGTCAAGGGTCACGACCGATAGTGCCTATTTGAAGATCCAACCGACCTTTCCCCCT	0.00128571	0.994
TP464006	TGCAGTCTGTTGGGGGAACGCCTTTCACTCGACACCTCACCCTCAGACTTGTCCTGGGCAGGAC	TGCAGTCTGTTGGGGGAACGCCATTCACTCGACACCTCACCCTCAGACTTGTCCTGGGCAGGAC	0.00371429	0.984
TP465410	TGCAGTGAAACACCACATGGGGGGTTATGATGAGTAGAAGGAATGCTTTCACATGGAATTCAGA	TGCAGTGAAACACCACATGGGGGGTTATGATGAGTAGAAGGAATGATTTCACATGGAATTCAGA	0.00814286	0.988
TP467457	TGCAGTGACCCATTCATCAATGTTTTCATGCCAACGTCCCAGCATTTGTAGCCTCAGCTTGTGG	TGCAGTGACCCATTCATCAATGTTTTCATGCAAACGTCCCAGCATTTGTAGCCTCAGCTTGTGG	0.009	0.981
TP469597	TGCAGTGAGTGAGCTGAGCGTCTGAAAACAAGATGTCATGAGATCAGATCCAAATGCCCAGTGA	TGCAGTGAGTGAGCTGAGCGTCTGAAAACAAGATGTCATGAGATCAGATCCGAATGCCCAGTGA	0.000571429	0.988
TP475438	TGCAGTTCCCACCTGTTGTGAAAAAGGTAAGAATCAGCTGTAATCAAAACCAGAAGATCCCGAC	TGCAGTGCCCACCTGTTGTGAAAAAGGTAAGAATCAGCTGTAATCAAAACCAGAAGATCCCGAC	0.00171429	0.99
TP475649	TGCAGTGCCCGAAAACAACTGCTTTCCCATCCCCAATTAATCATTGAGGCAGCAAATGTATCTC	TGCAGTGCCCGAAAACAACTGCTTTCCCATCCCCAATTAATCATTGAGGCTGCAAATGTATCTC	0.00357143	0.991
TP476978	TGCAGTGCGAATGGGCGCCAAACGGCCGAAACCCTAACTCCGCCAGTCCCATCAGCCCCCTCCA	TGCAGTGCGAATGGGCGCCAAACGGCAGAAACCCTAACTCCGCCAGTCCCATCAGCCCCCTCCA	0.00342857	0.986
TP479107	TGCAGTGCTCCCGACGAAAAACCCCACCATTTCGTCCTGAGCATGATGGTTTATTTAGCGTCCC	TGCAGTGCTCCCGACGAAAAACCCCACCATTTCGTCCTGAGCATGATGGTTTATTTAGCGTACC	0.00671429	0.989
TP480142	TGCAGTGCTGCTTCGGCTCTCCTAGGCTGGACGTCTGGTGGATCGGTGGGCCGTGCCTCATTCT	TGCAGTGCTGCTTCGGCTCTCCTAGGCTGGACGTCAGGTGGATCGGTGGGCCGTGCCTCATTCT	0.00128571	0.989
TP482792	TGCAGTGGATGGATCTTCTGGTCAGTGCTTAATAAAGTAGAATAATCTGTATATATATTAGAAA	TGCAGTGGATGGATCTTCTGGTCAGTGCTTAATAAAATAGAATAATCTGTATATATATTAGAAA	0.00171429	0.995
TP482894	TGCAGTGGATTGCAAAGCCCAGCTGGGCAGCTGGCACAAGCTGAACCATCGAAATTGTGCTGCT	TGCAGTGGATTGCAAAGCCCAGCTGGGCAGCTGGCACAAGCTGAACCATCAAAATTGTGCTGCT	0.00357143	0.981
TP483198	TGCAGTGGCACCAGTAAAAGTTGCAAATTTGGATCCATACCAGCGGTCACAAACTCTTGTCACC	TGCAGTGGCACCAGTAAAAGTTGCAAATTTGGATCCATACCAGCAGTCACAAACTCTTGTCACC	0.00542857	0.991
TP484408	TGCAGTGGCGAGACCGCAACGTCACACCGAGTGTCTGTGCCTGCCACCGTAGGCGCGCAAACGG	TGCAGTGGCGAGACCGCAACGTCACACCGAGTGTCTGTGCCTGTCACCGTAGGCGCGCAAACGG	0.00371429	0.99
TP485294	TGCAGTGGCTAGAGTGGCGCAGGACATGATTACGCGAATATGCGTGCGTCCACTGGCAAGTGCA	TGCAGTGGCTAGAGTGGCGCAGGACACGATTACGCGAATATGCGTGCGTCCACTGGCAAGTGCA	0.00285714	0.993
TP488460	TGCAGTGGTGCTGGTGCTGCTTGCGTCATTGGAAGTGTGGCACGGTGCGCTCCAGGTAACCAGG	TGCAGTGGTGCTGGTGCTGCTTGCGTCATTGGAAGTGTGGCAAGGTGCGCTCCAGGTAACCAGG	0.004	0.994
TP488907	TGCAGTGGTGTGAGGACCCACCCAAATTGTTGACAAACATAGGCACCAACTGAATCAACTCAAC	TGCAGTGGTGTGAGGACCCACCCAAATTGTTGGCAAACATAGGCACCAACTGAATCAACTCAAC	0.000571429	0.982
TP490712	TGCAGTGTCATCGATCGTATGCTCGTATCGTATCTCTCAACTGTCTTAGCCCTCCCACGTACGG	TGCAGTGTCATCGATCGTATGCTCGTATCGTATCTCTCAACTGTCTTAGCCCTTCCACGTACGG	0.001	0.986
TP490876	TGCAGTGTCCAGTGCCACCATGAACTCTGATTTCACCTTTTCGGAATTCAGAAATGCACACATG	TGCAGTGTCCAGTGCCACCATGAACTCTGATTTCACCTTTTCGGAATTCAGAAATGCACACACG	0.000428571	0.983
TP492032	TGCAGTGTGATGTAAGGATGCTAGCTAAGCTAGCCGAGCACGAGCAGCAGTGCTGGCTGCGGCG	TGCAGTGTGATGTAAGGATGCTAGCTAAGCTAGCCGAGCACGAGCAGCAGTGCTGGCCGCGGCG	0.00314286	0.993
TP493484	TGCAGTGTTAACGCCGCAAGAGAATTGACCAGAAATTTCCTCTCGTCTTCCATGCGGCAGCGTC	TGCAGTGTTAACGCCGCATGAGAATTGACCAGAAATTTCCTCTCGTCTTCCATGCGGCAGCGTC	0.003	0.992
TP500135	TGCAGTTCAGTCGATCGATTCAACACGGTTACAGTTAGTCACTGGAGAGTGTGGTTTTCTCGAC	TGCAGTTCAGTCGATCGATTCAGCACGGTTACAGTTAGTCACTGGAGAGTGTGGTTTTCTCGAC	0.00128571	0.994
TP502610	TGCAGTTCGAGGACTCCAGGACCATATATAGATGCTTCAAACTCTACTTATCTTAATGTTACTG	TGCAGTTCGAGGACTCCAGGACCATATATAGATGCTTCAAACTCTACTTATCTTAATGTTACTA	0.00185714	0.989
TP504147	TGCAGTTCTCCTTGCTGCCAAGAGCCCATATGAGTAGTAGCACCGCACCCTTACCTTCTCATCC	TGCAGTTCTCCTTGCTGCCAAGAGCCCATATGAGCAGTAGCACCGCACCCTTACCTTCTCATCC	0.00785714	0.99
TP511006	TGCAGTTGGTCTGCCTAGCACTAGCTTGCCGCCAAGGAACGAAACCGCTCACGCGCGCTGTCAC	TGCAGTTGGTCTGCCTAGCACTAGCTTGCCGCCAAGGTACGAAACCGCTCACGCGCGCTGTCAC	0.00357143	0.987
TP514692	TGCAGTTTCAGAACTGAAGCGGAACAAGGGCATATTTTCTGAATTTATGGCCTCTGCTGAGTCG	TGCAGTTTCAGAACTGAAGCGGAACAAGGGCATATCTTCTGAATTTATGGCCTCTGCTGAGTCG	0.000714286	0.986
TP518881	TGCAGTTTTATGGCAACGAAAGTATTAGAGATATGTATAGTCTAACACATGTACATATCTCTAA	TGCAGTTTTATGGTAACGAAAGTATTAGAGATATGTATAGTCTAACACATGTACATATCTCTAA	0.000714286	0.989
TP518975	TGCAGTTTTCAAGTTCAAGGCTGGACACTGGGCAGCTTTTTCTGCGCGTTCACACACGGAGACG	TGCAGTTTTCAAGTTCAAGGCTGGACACTGGGCAGCTTTTTCTGTGCGTTCACACACGGAGACG	0.00828571	0.986
